# Supplementary material for: Large Comparative Analyses of Primate Body Site Microbiomes Indicate that the Oral Microbiome Is Unique among All Body Sites and Conserved among Nonhuman Primates
Source: Microbiol Spectr. 2022 May 19;10(3):e01643-21. doi: 10.1128/spectrum.01643-21 (PMC9241786; doi:10.1128/spectrum.01643-21)
Supplement: SUPPLEMENTAL FILE 1 — Tables S1 to S7. Download spectrum.01643-21-s001.xlsx, XLSX file, 0.2 MB [file spectrum.01643-21-s001.xlsx]

## Sheet: Supplementary TABLE 1
#SampleID	BarcodeSequence	LinkerPrimerSequence	Sex	Type	Primate	CommonName	Species	SubSpecies	Kind	Habitat	Diet	Country	Community	National Park or Center	Date-Original	Preservative	Date Ext'd	Date Sequenced	input	filtered	denoised	non-chimeric
02285.FW1	CAGCTATAGC	CCTACGGGAGGCAGCAG	F	Fecal	Macaque	Southern Pig-tailed macaque	Macaca nemestrina		Cercopithecoid	Captive	Frugivore	USA	Washington National Primate Research Center (WaNPRC)	Washington National Primate Research Center (WaNPRC)	2011-05-27	RNAlater	2017-07-20	2017-08-22	8869	8291	7689	6770
03009.FW1	ACTAGCTGTC	CCTACGGGAGGCAGCAG	F	Fecal	Macaque	Southern Pig-tailed macaque	Macaca nemestrina		Cercopithecoid	Captive	Frugivore	USA	Washington National Primate Research Center (WaNPRC)	Washington National Primate Research Center (WaNPRC)	2011-05-27	RNAlater	2017-07-20	2017-08-22	18691	17663	16746	13024
03010.FW1	GACGTCTGCT	CCTACGGGAGGCAGCAG	F	Fecal	Macaque	Southern Pig-tailed macaque	Macaca nemestrina		Cercopithecoid	Captive	Frugivore	USA	Washington National Primate Research Center (WaNPRC)	Washington National Primate Research Center (WaNPRC)	2011-05-27	RNAlater	2017-07-19	2017-08-22	10683	10033	9432	7861
03020.FW1	CGTACTACGT	CCTACGGGAGGCAGCAG	F	Fecal	Macaque	Southern Pig-tailed macaque	Macaca nemestrina		Cercopithecoid	Captive	Frugivore	USA	Washington National Primate Research Center (WaNPRC)	Washington National Primate Research Center (WaNPRC)	2011-07-01	RNAlater	2017-07-20	2017-08-22	7495	6980	6391	6195
04028.FW1	AGTCAGACGC	CCTACGGGAGGCAGCAG	F	Fecal	Macaque	Southern Pig-tailed macaque	Macaca nemestrina		Cercopithecoid	Captive	Frugivore	USA	Washington National Primate Research Center (WaNPRC)	Washington National Primate Research Center (WaNPRC)		RNAlater	2016-06-21	2017-04-14	28741	26624	25449	21709
05083.FW1	TATCATGTGC	CCTACGGGAGGCAGCAG	F	Fecal	Macaque	Southern Pig-tailed macaque	Macaca nemestrina		Cercopithecoid	Captive	Frugivore	USA	Washington National Primate Research Center (WaNPRC)	Washington National Primate Research Center (WaNPRC)	2011-05-27	RNAlater	2017-07-20	2017-08-22	9387	8848	8011	7169
05092.FW1	GGTAGAATGA	CCTACGGGAGGCAGCAG	F	Fecal	Macaque	Southern Pig-tailed macaque	Macaca nemestrina		Cercopithecoid	Captive	Frugivore	USA	Washington National Primate Research Center (WaNPRC)	Washington National Primate Research Center (WaNPRC)	2011-08-11	RNAlater	2016-05-26	2016-06-08	10895	10570	9992	9696
05106.FW1	CATGATACGC	CCTACGGGAGGCAGCAG	F	Fecal	Macaque	Southern Pig-tailed macaque	Macaca nemestrina		Cercopithecoid	Captive	Frugivore	USA	Washington National Primate Research Center (WaNPRC)	Washington National Primate Research Center (WaNPRC)	2011-05-27	RNAlater	2017-07-20	2017-08-22	7290	6807	5949	5500
A01219.FW1	ATCTAGATCA	CCTACGGGAGGCAGCAG	F	Fecal	Macaque	Southern Pig-tailed macaque	Macaca nemestrina		Cercopithecoid	Captive	Frugivore	USA	Washington National Primate Research Center (WaNPRC)	Washington National Primate Research Center (WaNPRC)		RNAlater	2016-06-21	2017-03-01	7309	7049	6573	5929
A02133.FW1	AGTGTGTCTA	CCTACGGGAGGCAGCAG	F	Fecal	Macaque	Southern Pig-tailed macaque	Macaca nemestrina		Cercopithecoid	Captive	Frugivore	USA	Washington National Primate Research Center (WaNPRC)	Washington National Primate Research Center (WaNPRC)	2011-07-01	RNAlater	2017-07-19	2017-08-22	9119	8664	7912	7615
A02140.FW1	GAGATCAGTC	CCTACGGGAGGCAGCAG	F	Fecal	Macaque	Southern Pig-tailed macaque	Macaca nemestrina		Cercopithecoid	Captive	Frugivore	USA	Washington National Primate Research Center (WaNPRC)	Washington National Primate Research Center (WaNPRC)	2011-08-11	RNAlater	2017-07-20	2017-08-22	4945	4669	4087	3846
A02144.FW1	CGTCTTCTTA	CCTACGGGAGGCAGCAG	F	Fecal	Macaque	Southern Pig-tailed macaque	Macaca nemestrina		Cercopithecoid	Captive	Frugivore	USA	Washington National Primate Research Center (WaNPRC)	Washington National Primate Research Center (WaNPRC)	2011-08-11	RNAlater	2016-05-26	2016-06-08	9987	9595	8948	8335
A02152.FW1	ACATAGTATC	CCTACGGGAGGCAGCAG	F	Fecal	Macaque	Southern Pig-tailed macaque	Macaca nemestrina		Cercopithecoid	Captive	Frugivore	USA	Washington National Primate Research Center (WaNPRC)	Washington National Primate Research Center (WaNPRC)		RNAlater	2016-06-21	2017-04-14	23189	21089	19962	18271
A03164.FW1	TAGTACTAGA	CCTACGGGAGGCAGCAG	F	Fecal	Macaque	Southern Pig-tailed macaque	Macaca nemestrina		Cercopithecoid	Captive	Frugivore	USA	Washington National Primate Research Center (WaNPRC)	Washington National Primate Research Center (WaNPRC)		RNAlater	2016-06-21	2017-03-01	7421	7228	6737	6634
A99061.FW1	CTAGCAGATG	CCTACGGGAGGCAGCAG	F	Fecal	Macaque	Southern Pig-tailed macaque	Macaca nemestrina		Cercopithecoid	Captive	Frugivore	USA	Washington National Primate Research Center (WaNPRC)	Washington National Primate Research Center (WaNPRC)	2011-05-27	RNAlater	2017-07-20	2017-08-22	7755	7263	6652	5997
A99062.FW1	GTGATACTGA	CCTACGGGAGGCAGCAG	F	Fecal	Macaque	Southern Pig-tailed macaque	Macaca nemestrina		Cercopithecoid	Captive	Frugivore	USA	Washington National Primate Research Center (WaNPRC)	Washington National Primate Research Center (WaNPRC)	2011-05-27	RNAlater	2016-04-20	2016-06-08	15808	15199	14316	13781
A99164.FW1	CGCGTATCAT	CCTACGGGAGGCAGCAG	F	Fecal	Macaque	Southern Pig-tailed macaque	Macaca nemestrina		Cercopithecoid	Captive	Frugivore	USA	Washington National Primate Research Center (WaNPRC)	Washington National Primate Research Center (WaNPRC)	2011-08-09	RNAlater	2017-07-19	2017-08-22	5644	5164	4570	4449
A99272.FW1	AGTATCGTAC	CCTACGGGAGGCAGCAG	F	Fecal	Macaque	Southern Pig-tailed macaque	Macaca nemestrina		Cercopithecoid	Captive	Frugivore	USA	Washington National Primate Research Center (WaNPRC)	Washington National Primate Research Center (WaNPRC)	2011-07-01	RNAlater	2017-07-19	2017-08-22	9519	8999	8182	7847
F96066.FW1	CAGGTCACAT	CCTACGGGAGGCAGCAG	F	Fecal	Macaque	Southern Pig-tailed macaque	Macaca nemestrina		Cercopithecoid	Captive	Frugivore	USA	Washington National Primate Research Center (WaNPRC)	Washington National Primate Research Center (WaNPRC)	2011-07-01	RNAlater	2016-05-26	2016-06-08	8761	8315	7734	7703
J00224.FW1	CATAGACGTG	CCTACGGGAGGCAGCAG	F	Fecal	Macaque	Southern Pig-tailed macaque	Macaca nemestrina		Cercopithecoid	Captive	Frugivore	USA	Washington National Primate Research Center (WaNPRC)	Washington National Primate Research Center (WaNPRC)	2011-08-11	RNAlater	2016-06-21	2016-07-27	15044	13004	11739	11430
J03133.FW1	ACTGATGTAG	CCTACGGGAGGCAGCAG	F	Fecal	Macaque	Southern Pig-tailed macaque	Macaca nemestrina		Cercopithecoid	Captive	Frugivore	USA	Washington National Primate Research Center (WaNPRC)	Washington National Primate Research Center (WaNPRC)	2011-08-11	RNAlater	2017-07-20	2017-08-22	9169	8640	7780	7457
J95351.FW1	CGACGCTGAT	CCTACGGGAGGCAGCAG	F	Fecal	Macaque	Southern Pig-tailed macaque	Macaca nemestrina		Cercopithecoid	Captive	Frugivore	USA	Washington National Primate Research Center (WaNPRC)	Washington National Primate Research Center (WaNPRC)	2011-07-01	RNAlater	2017-07-19	2017-08-22	7519	7097	6488	5991
J95364.FW1	AGCTCTGTGA	CCTACGGGAGGCAGCAG	F	Fecal	Macaque	Southern Pig-tailed macaque	Macaca nemestrina		Cercopithecoid	Captive	Frugivore	USA	Washington National Primate Research Center (WaNPRC)	Washington National Primate Research Center (WaNPRC)		RNAlater	2016-06-22	2017-04-14	28696	26380	25323	21538
J97239.FW1	CGATGACAGA	CCTACGGGAGGCAGCAG	F	Fecal	Macaque	Southern Pig-tailed macaque	Macaca nemestrina		Cercopithecoid	Captive	Frugivore	USA	Washington National Primate Research Center (WaNPRC)	Washington National Primate Research Center (WaNPRC)	2011-07-01	RNAlater	2017-07-19	2017-08-22	9416	8828	7813	7338
J98074.FW1	AGAGTCGCGT	CCTACGGGAGGCAGCAG	F	Fecal	Macaque	Southern Pig-tailed macaque	Macaca nemestrina		Cercopithecoid	Captive	Frugivore	USA	Washington National Primate Research Center (WaNPRC)	Washington National Primate Research Center (WaNPRC)	2011-08-09	RNAlater	2016-06-21	2016-07-27	17161	14884	13676	12681
K01210.FW1	GCAGCTGTCA	CCTACGGGAGGCAGCAG	F	Fecal	Macaque	Southern Pig-tailed macaque	Macaca nemestrina		Cercopithecoid	Captive	Frugivore	USA	Washington National Primate Research Center (WaNPRC)	Washington National Primate Research Center (WaNPRC)	2011-08-09	RNAlater	2017-07-20	2017-08-22	8300	7823	6838	6598
K03048.FW1	GCGTAGACGA	CCTACGGGAGGCAGCAG	F	Fecal	Macaque	Southern Pig-tailed macaque	Macaca nemestrina		Cercopithecoid	Captive	Frugivore	USA	Washington National Primate Research Center (WaNPRC)	Washington National Primate Research Center (WaNPRC)	2011-08-11	RNAlater	2017-07-20	2017-08-22	13612	12802	11986	10387
K03176.FW1	TACTGAGCTG	CCTACGGGAGGCAGCAG	F	Fecal	Macaque	Southern Pig-tailed macaque	Macaca nemestrina		Cercopithecoid	Captive	Frugivore	USA	Washington National Primate Research Center (WaNPRC)	Washington National Primate Research Center (WaNPRC)	2011-08-09	RNAlater	2017-07-19	2017-08-22	8332	7826	7174	6582
K97217.FW1	TGATAGAGAG	CCTACGGGAGGCAGCAG	F	Fecal	Macaque	Southern Pig-tailed macaque	Macaca nemestrina		Cercopithecoid	Captive	Frugivore	USA	Washington National Primate Research Center (WaNPRC)	Washington National Primate Research Center (WaNPRC)	2011-07-01	RNAlater	2017-07-19	2017-08-22	13074	12410	11767	10450
K98109.FW1	GTTCGATTGT	CCTACGGGAGGCAGCAG	F	Fecal	Macaque	Southern Pig-tailed macaque	Macaca nemestrina		Cercopithecoid	Captive	Frugivore	USA	Washington National Primate Research Center (WaNPRC)	Washington National Primate Research Center (WaNPRC)	2011-08-10	RNAlater	2016-05-26	2016-06-08	9655	9381	8800	8368
L02394.FW1	GTAGTACACA	CCTACGGGAGGCAGCAG	F	Fecal	Macaque	Southern Pig-tailed macaque	Macaca nemestrina		Cercopithecoid	Captive	Frugivore	USA	Washington National Primate Research Center (WaNPRC)	Washington National Primate Research Center (WaNPRC)	2011-08-09	RNAlater	2017-07-20	2017-08-22	8561	8041	7206	6741
L02394.FW2	TTAGTGGTGA	CCTACGGGAGGCAGCAG	F	Fecal	Macaque	Southern Pig-tailed macaque	Macaca nemestrina		Cercopithecoid	Captive	Frugivore	USA	Washington National Primate Research Center (WaNPRC)	Washington National Primate Research Center (WaNPRC)	2011-08-10	RNAlater	2016-05-26	2016-06-08	11116	10643	9901	9506
L99141.FW1	GATGACTACG	CCTACGGGAGGCAGCAG	F	Fecal	Macaque	Southern Pig-tailed macaque	Macaca nemestrina		Cercopithecoid	Captive	Frugivore	USA	Washington National Primate Research Center (WaNPRC)	Washington National Primate Research Center (WaNPRC)	2011-05-27	RNAlater	2017-07-20	2017-08-22	9160	8566	7825	7274
M00297.FW1	GTGACTCGTC	CCTACGGGAGGCAGCAG	F	Fecal	Macaque	Southern Pig-tailed macaque	Macaca nemestrina		Cercopithecoid	Captive	Frugivore	USA	Washington National Primate Research Center (WaNPRC)	Washington National Primate Research Center (WaNPRC)	2011-08-11	RNAlater	2017-07-20	2017-08-22	8851	8339	7398	6953
M95186.FW1	TACTGCAGCG	CCTACGGGAGGCAGCAG	F	Fecal	Macaque	Southern Pig-tailed macaque	Macaca nemestrina		Cercopithecoid	Captive	Frugivore	USA	Washington National Primate Research Center (WaNPRC)	Washington National Primate Research Center (WaNPRC)	2011-07-01	RNAlater	2017-07-19	2017-08-22	11433	10737	9741	9022
M99288.FW1	TGTCTCTATC	CCTACGGGAGGCAGCAG	F	Fecal	Macaque	Southern Pig-tailed macaque	Macaca nemestrina		Cercopithecoid	Captive	Frugivore	USA	Washington National Primate Research Center (WaNPRC)	Washington National Primate Research Center (WaNPRC)	2011-05-27	RNAlater	2017-07-19	2017-08-22	7868	7413	6497	6375
T02319.FW1	CATCTGGAGT	CCTACGGGAGGCAGCAG	F	Fecal	Macaque	Southern Pig-tailed macaque	Macaca nemestrina		Cercopithecoid	Captive	Frugivore	USA	Washington National Primate Research Center (WaNPRC)	Washington National Primate Research Center (WaNPRC)	2011-08-11	RNAlater	2016-05-26	2016-06-08	11647	11225	10556	10148
02062.RW1	TACACAGTAG	CCTACGGGAGGCAGCAG	F	Rectal	Macaque	Southern Pig-tailed macaque	Macaca nemestrina		Cercopithecoid	Captive	Frugivore	USA	Washington National Primate Research Center (WaNPRC)	Washington National Primate Research Center (WaNPRC)	2011-07-01	RNAlater	2017-06-26	2017-07-24	16152	7310	6583	6564
02285.RW1	TCGATATCTA	CCTACGGGAGGCAGCAG	F	Rectal	Macaque	Southern Pig-tailed macaque	Macaca nemestrina		Cercopithecoid	Captive	Frugivore	USA	Washington National Primate Research Center (WaNPRC)	Washington National Primate Research Center (WaNPRC)	2011-05-27	RNAlater	2017-05-30	2017-06-22	9283	8309	7471	6717
03009.RW1	ACTCGATAGT	CCTACGGGAGGCAGCAG	F	Rectal	Macaque	Southern Pig-tailed macaque	Macaca nemestrina		Cercopithecoid	Captive	Frugivore	USA	Washington National Primate Research Center (WaNPRC)	Washington National Primate Research Center (WaNPRC)	2011-05-27	RNAlater	2017-05-30	2017-06-22	12344	10841	10097	8665
03010.RW1	CAGCTATAGC	CCTACGGGAGGCAGCAG	F	Rectal	Macaque	Southern Pig-tailed macaque	Macaca nemestrina		Cercopithecoid	Captive	Frugivore	USA	Washington National Primate Research Center (WaNPRC)	Washington National Primate Research Center (WaNPRC)	2011-05-27	RNAlater	2017-05-30	2017-06-22	10358	8925	8258	7183
03020.RW1	CAGCTATAGC	CCTACGGGAGGCAGCAG	F	Rectal	Macaque	Southern Pig-tailed macaque	Macaca nemestrina		Cercopithecoid	Captive	Frugivore	USA	Washington National Primate Research Center (WaNPRC)	Washington National Primate Research Center (WaNPRC)	2011-07-01	RNAlater	2017-06-27	2017-07-24	17579	7520	6992	6854
04028.RW1	GCACGCGTAT	CCTACGGGAGGCAGCAG	F	Rectal	Macaque	Southern Pig-tailed macaque	Macaca nemestrina		Cercopithecoid	Captive	Frugivore	USA	Washington National Primate Research Center (WaNPRC)	Washington National Primate Research Center (WaNPRC)	2011-08-11	RNAlater	2017-06-27	2017-07-24	9185	5637	4916	4560
05083.RW1	GAGACTATGC	CCTACGGGAGGCAGCAG	F	Rectal	Macaque	Southern Pig-tailed macaque	Macaca nemestrina		Cercopithecoid	Captive	Frugivore	USA	Washington National Primate Research Center (WaNPRC)	Washington National Primate Research Center (WaNPRC)	2011-05-27	RNAlater	2017-05-30	2017-06-22	13359	11637	10740	9923
05092.RW1	ATCACTCATA	CCTACGGGAGGCAGCAG	F	Rectal	Macaque	Southern Pig-tailed macaque	Macaca nemestrina		Cercopithecoid	Captive	Frugivore	USA	Washington National Primate Research Center (WaNPRC)	Washington National Primate Research Center (WaNPRC)	2011-08-11	RNAlater	2017-06-28	2017-07-24	19577	12372	11658	11641
05106.RW1	CATGATACGC	CCTACGGGAGGCAGCAG	F	Rectal	Macaque	Southern Pig-tailed macaque	Macaca nemestrina		Cercopithecoid	Captive	Frugivore	USA	Washington National Primate Research Center (WaNPRC)	Washington National Primate Research Center (WaNPRC)	2011-05-27	RNAlater	2017-05-30	2017-06-22	12456	10871	9938	7906
A01219.RW1	AGTCATCGCA	CCTACGGGAGGCAGCAG	F	Rectal	Macaque	Southern Pig-tailed macaque	Macaca nemestrina		Cercopithecoid	Captive	Frugivore	USA	Washington National Primate Research Center (WaNPRC)	Washington National Primate Research Center (WaNPRC)	2011-08-09	RNAlater	2017-06-29	2017-07-24	17629	7595	6928	6768
A02133.RW1	TCATATCGCG	CCTACGGGAGGCAGCAG	F	Rectal	Macaque	Southern Pig-tailed macaque	Macaca nemestrina		Cercopithecoid	Captive	Frugivore	USA	Washington National Primate Research Center (WaNPRC)	Washington National Primate Research Center (WaNPRC)	2011-07-01	RNAlater	2017-06-26	2017-07-24	9697	6042	5543	5395
A02140.RW1	ACTCGATAGT	CCTACGGGAGGCAGCAG	F	Rectal	Macaque	Southern Pig-tailed macaque	Macaca nemestrina		Cercopithecoid	Captive	Frugivore	USA	Washington National Primate Research Center (WaNPRC)	Washington National Primate Research Center (WaNPRC)	2011-08-11	RNAlater	2017-06-28	2017-07-24	14624	9211	8573	8187
A02144.RW1	ATGTCATGCT	CCTACGGGAGGCAGCAG	F	Rectal	Macaque	Southern Pig-tailed macaque	Macaca nemestrina		Cercopithecoid	Captive	Frugivore	USA	Washington National Primate Research Center (WaNPRC)	Washington National Primate Research Center (WaNPRC)	2011-08-11	RNAlater	2017-06-28	2017-07-24	14860	7510	6438	6356
A02152.RW1	TGAGATCATA	CCTACGGGAGGCAGCAG	F	Rectal	Macaque	Southern Pig-tailed macaque	Macaca nemestrina		Cercopithecoid	Captive	Frugivore	USA	Washington National Primate Research Center (WaNPRC)	Washington National Primate Research Center (WaNPRC)	2011-08-11	RNAlater	2017-06-28	2017-07-24	12505	6892	6031	5901
A03164.RW1	AGTAGATCAT	CCTACGGGAGGCAGCAG	F	Rectal	Macaque	Southern Pig-tailed macaque	Macaca nemestrina		Cercopithecoid	Captive	Frugivore	USA	Washington National Primate Research Center (WaNPRC)	Washington National Primate Research Center (WaNPRC)	2011-08-09	RNAlater	2017-06-29	2017-07-24	11056	6616	5787	5604
A99061.RW1	GCACGCGTAT	CCTACGGGAGGCAGCAG	F	Rectal	Macaque	Southern Pig-tailed macaque	Macaca nemestrina		Cercopithecoid	Captive	Frugivore	USA	Washington National Primate Research Center (WaNPRC)	Washington National Primate Research Center (WaNPRC)	2011-05-27	RNAlater	2017-05-30	2017-06-22	8107	6891	6277	6064
A99062.RW1	GCACTAGACA	CCTACGGGAGGCAGCAG	F	Rectal	Macaque	Southern Pig-tailed macaque	Macaca nemestrina		Cercopithecoid	Captive	Frugivore	USA	Washington National Primate Research Center (WaNPRC)	Washington National Primate Research Center (WaNPRC)	2011-05-27	RNAlater	2017-05-30	2017-06-22	10414	8992	8031	7884
A99164.RW1	AGTGTACTCA	CCTACGGGAGGCAGCAG	F	Rectal	Macaque	Southern Pig-tailed macaque	Macaca nemestrina		Cercopithecoid	Captive	Frugivore	USA	Washington National Primate Research Center (WaNPRC)	Washington National Primate Research Center (WaNPRC)	2011-08-09	RNAlater	2017-07-06	2017-08-02	7274	6702	5922	5852
A99272.RW1	CGAGACGACA	CCTACGGGAGGCAGCAG	F	Rectal	Macaque	Southern Pig-tailed macaque	Macaca nemestrina		Cercopithecoid	Captive	Frugivore	USA	Washington National Primate Research Center (WaNPRC)	Washington National Primate Research Center (WaNPRC)	2011-07-01	RNAlater	2017-07-06	2017-08-02	8055	7492	6655	6537
F96066.RW1	CACAGTGATG	CCTACGGGAGGCAGCAG	F	Rectal	Macaque	Southern Pig-tailed macaque	Macaca nemestrina		Cercopithecoid	Captive	Frugivore	USA	Washington National Primate Research Center (WaNPRC)	Washington National Primate Research Center (WaNPRC)	2011-07-01	RNAlater	2017-06-27	2017-07-24	11148	5186	4471	4417
J00224.RW1	CATGATACGC	CCTACGGGAGGCAGCAG	F	Rectal	Macaque	Southern Pig-tailed macaque	Macaca nemestrina		Cercopithecoid	Captive	Frugivore	USA	Washington National Primate Research Center (WaNPRC)	Washington National Primate Research Center (WaNPRC)	2011-08-11	RNAlater	2017-06-27	2017-07-24	20891	12056	11329	10887
J03133.RW1	GATATATGTC	CCTACGGGAGGCAGCAG	F	Rectal	Macaque	Southern Pig-tailed macaque	Macaca nemestrina		Cercopithecoid	Captive	Frugivore	USA	Washington National Primate Research Center (WaNPRC)	Washington National Primate Research Center (WaNPRC)	2011-08-11	RNAlater	2017-07-06	2017-08-02	11907	11101	10243	9648
J95351.RW1	CTGATGCAGA	CCTACGGGAGGCAGCAG	F	Rectal	Macaque	Southern Pig-tailed macaque	Macaca nemestrina		Cercopithecoid	Captive	Frugivore	USA	Washington National Primate Research Center (WaNPRC)	Washington National Primate Research Center (WaNPRC)	2011-07-01	RNAlater	2017-06-26	2017-07-24	13628	9849	9294	8214
J95364.RW1	ATGCTAGAGA	CCTACGGGAGGCAGCAG	F	Rectal	Macaque	Southern Pig-tailed macaque	Macaca nemestrina		Cercopithecoid	Captive	Frugivore	USA	Washington National Primate Research Center (WaNPRC)	Washington National Primate Research Center (WaNPRC)	2011-08-09	RNAlater	2017-07-06	2017-08-02	11078	10380	9557	8453
J96081.RW1	TGCTACATCA	CCTACGGGAGGCAGCAG	F	Rectal	Macaque	Southern Pig-tailed macaque	Macaca nemestrina		Cercopithecoid	Captive	Frugivore	USA	Washington National Primate Research Center (WaNPRC)	Washington National Primate Research Center (WaNPRC)	2011-07-01	RNAlater	2017-06-26	2017-07-24	12641	9016	8394	7629
J97239.RW1	CAGTCTACAT	CCTACGGGAGGCAGCAG	F	Rectal	Macaque	Southern Pig-tailed macaque	Macaca nemestrina		Cercopithecoid	Captive	Frugivore	USA	Washington National Primate Research Center (WaNPRC)	Washington National Primate Research Center (WaNPRC)	2011-07-01	RNAlater	2017-06-26	2017-07-24	12086	6086	5379	5214
J98074.RW1	AGAGATATCA	CCTACGGGAGGCAGCAG	F	Rectal	Macaque	Southern Pig-tailed macaque	Macaca nemestrina		Cercopithecoid	Captive	Frugivore	USA	Washington National Primate Research Center (WaNPRC)	Washington National Primate Research Center (WaNPRC)	2011-08-09	RNAlater	2017-06-29	2017-07-24	12891	9260	8633	8387
J98142.RW1	ATCAGTGTAT	CCTACGGGAGGCAGCAG	F	Rectal	Macaque	Southern Pig-tailed macaque	Macaca nemestrina		Cercopithecoid	Captive	Frugivore	USA	Washington National Primate Research Center (WaNPRC)	Washington National Primate Research Center (WaNPRC)	2011-08-09	RNAlater	2017-06-29	2017-07-24	13535	10668	10054	9517
K01210.RW1	ATCTAGATCA	CCTACGGGAGGCAGCAG	F	Rectal	Macaque	Southern Pig-tailed macaque	Macaca nemestrina		Cercopithecoid	Captive	Frugivore	USA	Washington National Primate Research Center (WaNPRC)	Washington National Primate Research Center (WaNPRC)	2011-08-09	RNAlater	2017-07-06	2017-08-02	5342	5005	4249	4135
K03048.RW1	AGACTATATC	CCTACGGGAGGCAGCAG	F	Rectal	Macaque	Southern Pig-tailed macaque	Macaca nemestrina		Cercopithecoid	Captive	Frugivore	USA	Washington National Primate Research Center (WaNPRC)	Washington National Primate Research Center (WaNPRC)	2011-08-11	RNAlater	2017-07-06	2017-08-02	8552	7830	7235	6861
K03176.RW1	ATACAGTCTC	CCTACGGGAGGCAGCAG	F	Rectal	Macaque	Southern Pig-tailed macaque	Macaca nemestrina		Cercopithecoid	Captive	Frugivore	USA	Washington National Primate Research Center (WaNPRC)	Washington National Primate Research Center (WaNPRC)	2011-08-09	RNAlater	2017-06-29	2017-07-24	16337	8081	6978	6875
K97217.RW1	GCACTAGACA	CCTACGGGAGGCAGCAG	F	Rectal	Macaque	Southern Pig-tailed macaque	Macaca nemestrina		Cercopithecoid	Captive	Frugivore	USA	Washington National Primate Research Center (WaNPRC)	Washington National Primate Research Center (WaNPRC)	2011-07-01	RNAlater	2017-06-27	2017-07-24	11430	7407	6815	6225
K98109.RW1	AGAGTCGCGT	CCTACGGGAGGCAGCAG	F	Rectal	Macaque	Southern Pig-tailed macaque	Macaca nemestrina		Cercopithecoid	Captive	Frugivore	USA	Washington National Primate Research Center (WaNPRC)	Washington National Primate Research Center (WaNPRC)	2011-08-09	RNAlater	2017-06-29	2017-07-24	11611	5741	5016	4896
L02394.RW1	TCGATATCTA	CCTACGGGAGGCAGCAG	F	Rectal	Macaque	Southern Pig-tailed macaque	Macaca nemestrina		Cercopithecoid	Captive	Frugivore	USA	Washington National Primate Research Center (WaNPRC)	Washington National Primate Research Center (WaNPRC)	2011-08-11	RNAlater	2017-06-28	2017-07-24	21429	12809	11848	11277
L99141.RW1	ATCACTCATA	CCTACGGGAGGCAGCAG	F	Rectal	Macaque	Southern Pig-tailed macaque	Macaca nemestrina		Cercopithecoid	Captive	Frugivore	USA	Washington National Primate Research Center (WaNPRC)	Washington National Primate Research Center (WaNPRC)	2011-05-27	RNAlater	2017-05-30	2017-06-22	11853	10501	9711	9525
M00297.RW1	GAGACTATGC	CCTACGGGAGGCAGCAG	F	Rectal	Macaque	Southern Pig-tailed macaque	Macaca nemestrina		Cercopithecoid	Captive	Frugivore	USA	Washington National Primate Research Center (WaNPRC)	Washington National Primate Research Center (WaNPRC)	2011-08-11	RNAlater	2017-06-27	2017-07-24	14300	8680	7774	7065
M95186.RW1	CGACGCTGAT	CCTACGGGAGGCAGCAG	F	Rectal	Macaque	Southern Pig-tailed macaque	Macaca nemestrina		Cercopithecoid	Captive	Frugivore	USA	Washington National Primate Research Center (WaNPRC)	Washington National Primate Research Center (WaNPRC)	2011-07-01	RNAlater	2017-06-26	2017-07-24	12169	8422	7570	6903
M99288.RW1	CACAGTGATG	CCTACGGGAGGCAGCAG	F	Rectal	Macaque	Southern Pig-tailed macaque	Macaca nemestrina		Cercopithecoid	Captive	Frugivore	USA	Washington National Primate Research Center (WaNPRC)	Washington National Primate Research Center (WaNPRC)	2011-05-27	RNAlater	2017-05-30	2017-06-22	12882	11378	10488	8275
T02319.RW1	TCATCATGCG	CCTACGGGAGGCAGCAG	F	Rectal	Macaque	Southern Pig-tailed macaque	Macaca nemestrina		Cercopithecoid	Captive	Frugivore	USA	Washington National Primate Research Center (WaNPRC)	Washington National Primate Research Center (WaNPRC)	2011-08-11	RNAlater	2017-06-28	2017-07-24	10962	7048	6336	6123
02062.VW1	AGAGTCGCGT	CCTACGGGAGGCAGCAG	F	Vaginal	Macaque	Southern Pig-tailed macaque	Macaca nemestrina		Cercopithecoid	Captive	Frugivore	USA	Washington National Primate Research Center (WaNPRC)	Washington National Primate Research Center (WaNPRC)		RNAlater	2017-05-02	2017-05-19	15522	8179	7601	7320
02285.VW1	GTTCGATTGT	CCTACGGGAGGCAGCAG	F	Vaginal	Macaque	Southern Pig-tailed macaque	Macaca nemestrina		Cercopithecoid	Captive	Frugivore	USA	Washington National Primate Research Center (WaNPRC)	Washington National Primate Research Center (WaNPRC)	2011-05-03	RNAlater	2017-05-11	2017-06-01	42885	38055	37802	34803
03009.VW1	TAGGTGGAAT	CCTACGGGAGGCAGCAG	F	Vaginal	Macaque	Southern Pig-tailed macaque	Macaca nemestrina		Cercopithecoid	Captive	Frugivore	USA	Washington National Primate Research Center (WaNPRC)	Washington National Primate Research Center (WaNPRC)	2011-05-03	RNAlater	2017-05-11	2017-06-01	17138	15745	15538	13278
03010.VW1	TTAGTGGTGA	CCTACGGGAGGCAGCAG	F	Vaginal	Macaque	Southern Pig-tailed macaque	Macaca nemestrina		Cercopithecoid	Captive	Frugivore	USA	Washington National Primate Research Center (WaNPRC)	Washington National Primate Research Center (WaNPRC)	2011-05-27	RNAlater	2017-05-15	2017-06-01	19606	17854	17537	15437
03020.VW1	AGTAGATCAT	CCTACGGGAGGCAGCAG	F	Vaginal	Macaque	Southern Pig-tailed macaque	Macaca nemestrina		Cercopithecoid	Captive	Frugivore	USA	Washington National Primate Research Center (WaNPRC)	Washington National Primate Research Center (WaNPRC)		RNAlater	2017-05-02	2017-05-19	22767	14122	13891	12796
04028.VW1	TCTTGTTCAC	CCTACGGGAGGCAGCAG	F	Vaginal	Macaque	Southern Pig-tailed macaque	Macaca nemestrina		Cercopithecoid	Captive	Frugivore	USA	Washington National Primate Research Center (WaNPRC)	Washington National Primate Research Center (WaNPRC)	2011-08-11	RNAlater	2017-05-16	2017-06-01	20851	18651	17951	14854
05083.VW1	GATGGTTGTA	CCTACGGGAGGCAGCAG	F	Vaginal	Macaque	Southern Pig-tailed macaque	Macaca nemestrina		Cercopithecoid	Captive	Frugivore	USA	Washington National Primate Research Center (WaNPRC)	Washington National Primate Research Center (WaNPRC)	2011-05-03	RNAlater	2017-05-11	2017-06-01	25666	22380	22043	20333
05092.VW1	TGAGATCATA	CCTACGGGAGGCAGCAG	F	Vaginal	Macaque	Southern Pig-tailed macaque	Macaca nemestrina		Cercopithecoid	Captive	Frugivore	USA	Washington National Primate Research Center (WaNPRC)	Washington National Primate Research Center (WaNPRC)	2011-08-11	RNAlater	2017-07-24	2017-08-22	39323	37738	37485	35242
A01219.VW1	ATCACTCATA	CCTACGGGAGGCAGCAG	F	Vaginal	Macaque	Southern Pig-tailed macaque	Macaca nemestrina		Cercopithecoid	Captive	Frugivore	USA	Washington National Primate Research Center (WaNPRC)	Washington National Primate Research Center (WaNPRC)	2011-08-09	RNAlater	2017-07-24	2017-08-22	31310	29415	28949	26976
A02133.VW1	AGAGATATCA	CCTACGGGAGGCAGCAG	F	Vaginal	Macaque	Southern Pig-tailed macaque	Macaca nemestrina		Cercopithecoid	Captive	Frugivore	USA	Washington National Primate Research Center (WaNPRC)	Washington National Primate Research Center (WaNPRC)		RNAlater	2017-05-02	2017-05-19	20933	13226	13113	12359
A02140.VW1	ATGTCATGCT	CCTACGGGAGGCAGCAG	F	Vaginal	Macaque	Southern Pig-tailed macaque	Macaca nemestrina		Cercopithecoid	Captive	Frugivore	USA	Washington National Primate Research Center (WaNPRC)	Washington National Primate Research Center (WaNPRC)	2011-08-11	RNAlater	2017-07-24	2017-08-22	19297	18189	17658	14784
A02144.VW1	CTAAGTCATG	CCTACGGGAGGCAGCAG	F	Vaginal	Macaque	Southern Pig-tailed macaque	Macaca nemestrina		Cercopithecoid	Captive	Frugivore	USA	Washington National Primate Research Center (WaNPRC)	Washington National Primate Research Center (WaNPRC)	2011-08-11	RNAlater	2017-05-16	2017-06-01	19987	17066	16191	13791
A02152.VW1	TTACACGTTC	CCTACGGGAGGCAGCAG	F	Vaginal	Macaque	Southern Pig-tailed macaque	Macaca nemestrina		Cercopithecoid	Captive	Frugivore	USA	Washington National Primate Research Center (WaNPRC)	Washington National Primate Research Center (WaNPRC)	2011-08-11	RNAlater	2017-05-16	2017-06-01	23498	21256	20919	17900
A03164.VW1	AGAGTCGCGT	CCTACGGGAGGCAGCAG	F	Vaginal	Macaque	Southern Pig-tailed macaque	Macaca nemestrina		Cercopithecoid	Captive	Frugivore	USA	Washington National Primate Research Center (WaNPRC)	Washington National Primate Research Center (WaNPRC)	2011-08-09	RNAlater	2017-07-25	2017-08-22	14488	13823	13533	12074
A99061.VW1	TGTTGTGGTA	CCTACGGGAGGCAGCAG	F	Vaginal	Macaque	Southern Pig-tailed macaque	Macaca nemestrina		Cercopithecoid	Captive	Frugivore	USA	Washington National Primate Research Center (WaNPRC)	Washington National Primate Research Center (WaNPRC)	2011-05-27	RNAlater	2017-05-15	2017-06-01	19875	18047	17835	16721
A99062.VW1	TTCTCATCGT	CCTACGGGAGGCAGCAG	F	Vaginal	Macaque	Southern Pig-tailed macaque	Macaca nemestrina		Cercopithecoid	Captive	Frugivore	USA	Washington National Primate Research Center (WaNPRC)	Washington National Primate Research Center (WaNPRC)	2011-05-27	RNAlater	2017-05-15	2017-06-01	34001	30661	30047	22921
A99164.VW1	AGAGATATCA	CCTACGGGAGGCAGCAG	F	Vaginal	Macaque	Southern Pig-tailed macaque	Macaca nemestrina		Cercopithecoid	Captive	Frugivore	USA	Washington National Primate Research Center (WaNPRC)	Washington National Primate Research Center (WaNPRC)	2011-08-09	RNAlater	2017-07-25	2017-08-22	12867	12196	12062	9373
A99272.VW1	AACGCCAAGA	CCTACGGGAGGCAGCAG	F	Vaginal	Macaque	Southern Pig-tailed macaque	Macaca nemestrina		Cercopithecoid	Captive	Frugivore	USA	Washington National Primate Research Center (WaNPRC)	Washington National Primate Research Center (WaNPRC)	2011-07-01	RNAlater	2017-08-03	2017-08-25	26413	20605	19936	18140
F96066.VW1	TGAGAAGGTA	CCTACGGGAGGCAGCAG	F	Vaginal	Macaque	Southern Pig-tailed macaque	Macaca nemestrina		Cercopithecoid	Captive	Frugivore	USA	Washington National Primate Research Center (WaNPRC)	Washington National Primate Research Center (WaNPRC)	2011-07-01	RNAlater	2017-05-16	2017-06-01	19123	16116	15650	12309
J00224.VW1	TCATCATGCG	CCTACGGGAGGCAGCAG	F	Vaginal	Macaque	Southern Pig-tailed macaque	Macaca nemestrina		Cercopithecoid	Captive	Frugivore	USA	Washington National Primate Research Center (WaNPRC)	Washington National Primate Research Center (WaNPRC)	2011-08-11	RNAlater	2017-07-24	2017-08-22	13516	12744	12392	11542
J03133.VW1	AAGTGCGATG	CCTACGGGAGGCAGCAG	F	Vaginal	Macaque	Southern Pig-tailed macaque	Macaca nemestrina		Cercopithecoid	Captive	Frugivore	USA	Washington National Primate Research Center (WaNPRC)	Washington National Primate Research Center (WaNPRC)	2011-08-11	RNAlater	2017-08-03	2017-08-25	32365	26584	26054	21691
J95351.VW1	TTGTTGCTGT	CCTACGGGAGGCAGCAG	F	Vaginal	Macaque	Southern Pig-tailed macaque	Macaca nemestrina		Cercopithecoid	Captive	Frugivore	USA	Washington National Primate Research Center (WaNPRC)	Washington National Primate Research Center (WaNPRC)	2011-07-01	RNAlater	2017-05-11	2017-06-01	19627	17647	17431	14943
J95364.VW1	AGTAGATCAT	CCTACGGGAGGCAGCAG	F	Vaginal	Macaque	Southern Pig-tailed macaque	Macaca nemestrina		Cercopithecoid	Captive	Frugivore	USA	Washington National Primate Research Center (WaNPRC)	Washington National Primate Research Center (WaNPRC)	2011-08-09	RNAlater	2017-07-25	2017-08-22	15502	14631	14369	13508
J96081.VW1	TGGTGCTGGA	CCTACGGGAGGCAGCAG	F	Vaginal	Macaque	Southern Pig-tailed macaque	Macaca nemestrina		Cercopithecoid	Captive	Frugivore	USA	Washington National Primate Research Center (WaNPRC)	Washington National Primate Research Center (WaNPRC)	2011-07-01	RNAlater	2017-05-11	2017-06-01	37462	33310	32859	24260
J97239.VW1	GGATAGGATC	CCTACGGGAGGCAGCAG	F	Vaginal	Macaque	Southern Pig-tailed macaque	Macaca nemestrina		Cercopithecoid	Captive	Frugivore	USA	Washington National Primate Research Center (WaNPRC)	Washington National Primate Research Center (WaNPRC)	2011-07-01	RNAlater	2017-05-11	2017-06-01	26517	23273	22926	21052
J98074.VW1	ATCAGTGTAT	CCTACGGGAGGCAGCAG	F	Vaginal	Macaque	Southern Pig-tailed macaque	Macaca nemestrina		Cercopithecoid	Captive	Frugivore	USA	Washington National Primate Research Center (WaNPRC)	Washington National Primate Research Center (WaNPRC)	2011-08-09	RNAlater	2017-07-25	2017-08-22	20586	19451	18876	16382
J98142.VW1	AGTCATCGCA	CCTACGGGAGGCAGCAG	F	Vaginal	Macaque	Southern Pig-tailed macaque	Macaca nemestrina		Cercopithecoid	Captive	Frugivore	USA	Washington National Primate Research Center (WaNPRC)	Washington National Primate Research Center (WaNPRC)	2011-08-09	RNAlater	2017-07-25	2017-08-22	7728	7275	6794	6615
K01210.VW1	AATCGAGCGT	CCTACGGGAGGCAGCAG	F	Vaginal	Macaque	Southern Pig-tailed macaque	Macaca nemestrina		Cercopithecoid	Captive	Frugivore	USA	Washington National Primate Research Center (WaNPRC)	Washington National Primate Research Center (WaNPRC)	2011-08-09	RNAlater	2017-08-03	2017-08-25	25061	20093	19275	18294
K03176.VW1	TCGATATCTA	CCTACGGGAGGCAGCAG	F	Vaginal	Macaque	Southern Pig-tailed macaque	Macaca nemestrina		Cercopithecoid	Captive	Frugivore	USA	Washington National Primate Research Center (WaNPRC)	Washington National Primate Research Center (WaNPRC)	2011-08-09	RNAlater	2017-07-24	2017-08-22	18839	17803	17156	15634
K97217.VW1	CGTTAGCGTA	CCTACGGGAGGCAGCAG	F	Vaginal	Macaque	Southern Pig-tailed macaque	Macaca nemestrina		Cercopithecoid	Captive	Frugivore	USA	Washington National Primate Research Center (WaNPRC)	Washington National Primate Research Center (WaNPRC)	2011-07-01	RNAlater	2017-05-15	2017-06-01	29648	24246	24001	22448
K98109.VW1	ATACAGTCTC	CCTACGGGAGGCAGCAG	F	Vaginal	Macaque	Southern Pig-tailed macaque	Macaca nemestrina		Cercopithecoid	Captive	Frugivore	USA	Washington National Primate Research Center (WaNPRC)	Washington National Primate Research Center (WaNPRC)	2011-08-09	RNAlater	2017-07-25	2017-08-22	23757	22367	21449	19932
L02394.VW1	ACTCGATAGT	CCTACGGGAGGCAGCAG	F	Vaginal	Macaque	Southern Pig-tailed macaque	Macaca nemestrina		Cercopithecoid	Captive	Frugivore	USA	Washington National Primate Research Center (WaNPRC)	Washington National Primate Research Center (WaNPRC)	2011-08-09	RNAlater	2017-07-24	2017-08-22	17968	16792	16396	13966
M00297.VW1	CTGCGAATGT	CCTACGGGAGGCAGCAG	F	Vaginal	Macaque	Southern Pig-tailed macaque	Macaca nemestrina		Cercopithecoid	Captive	Frugivore	USA	Washington National Primate Research Center (WaNPRC)	Washington National Primate Research Center (WaNPRC)	2011-08-11	RNAlater	2017-05-16	2017-06-01	23873	20656	20355	17380
M95186.VW1	GGTTGGAGTT	CCTACGGGAGGCAGCAG	F	Vaginal	Macaque	Southern Pig-tailed macaque	Macaca nemestrina		Cercopithecoid	Captive	Frugivore	USA	Washington National Primate Research Center (WaNPRC)	Washington National Primate Research Center (WaNPRC)	2011-07-01	RNAlater	2017-05-15	2017-06-01	21876	18735	18248	16965
M99288.VW1	CTGACCGAGA	CCTACGGGAGGCAGCAG	F	Vaginal	Macaque	Southern Pig-tailed macaque	Macaca nemestrina		Cercopithecoid	Captive	Frugivore	USA	Washington National Primate Research Center (WaNPRC)	Washington National Primate Research Center (WaNPRC)	2011-05-27	RNAlater	2017-08-03	2017-08-25	31814	25950	25086	23489
T02319.VW1	CGTAATGAGC	CCTACGGGAGGCAGCAG	F	Vaginal	Macaque	Southern Pig-tailed macaque	Macaca nemestrina		Cercopithecoid	Captive	Frugivore	USA	Washington National Primate Research Center (WaNPRC)	Washington National Primate Research Center (WaNPRC)	2011-08-11	RNAlater	2017-05-16	2017-06-01	20969	18182	17826	15416
Ba1.O	TCCTGACAGA	CCTACGGGAGGCAGCAG	F	Oral	Mangabey	Sooty Mangabey	Cercocebus atys		Cercopithecoid	Captive	Omnivore	USA	Yerkes National Primate Research Center at Emory University	Yerkes National Primate Research Center at Emory University	2008-11-19	RNAlater	2016-07-15	2016-07-31	20920	19400	18738	16483
DZ.O	AGTGGTGATC	CCTACGGGAGGCAGCAG	F	Oral	Mangabey	Sooty Mangabey	Cercocebus atys		Cercopithecoid	Captive	Omnivore	USA	Yerkes National Primate Research Center at Emory University	Yerkes National Primate Research Center at Emory University	2008-11-19	RNAlater	2016-07-15	2016-07-31	19334	18267	17630	14605
EQ.O	CGCGACTTGT	CCTACGGGAGGCAGCAG	F	Oral	Mangabey	Sooty Mangabey	Cercocebus atys		Cercopithecoid	Captive	Omnivore	USA	Yerkes National Primate Research Center at Emory University	Yerkes National Primate Research Center at Emory University	2008-11-19	RNAlater	2016-07-15	2016-07-31	13349	12366	11997	10767
F.Ak.O	GAGTGTCACT	CCTACGGGAGGCAGCAG	F	Oral	Mangabey	Sooty Mangabey	Cercocebus atys		Cercopithecoid	Captive	Omnivore	USA	Yerkes National Primate Research Center at Emory University	Yerkes National Primate Research Center at Emory University	2007-11-14	RNAlater	2016-07-18	2016-08-31	18520	16225	15738	14937
F.Ay.O	CATGTCGTCA	CCTACGGGAGGCAGCAG	F	Oral	Mangabey	Sooty Mangabey	Cercocebus atys		Cercopithecoid	Captive	Omnivore	USA	Yerkes National Primate Research Center at Emory University	Yerkes National Primate Research Center at Emory University	2007-11-14	RNAlater	2016-07-18	2016-08-31	20759	18195	17692	15229
F.Az.O	CGCTATCAGT	CCTACGGGAGGCAGCAG	F	Oral	Mangabey	Sooty Mangabey	Cercocebus atys		Cercopithecoid	Captive	Omnivore	USA	Yerkes National Primate Research Center at Emory University	Yerkes National Primate Research Center at Emory University	2007-11-14	RNAlater	2016-07-18	2016-08-31	19382	16857	16581	14714
F.Ba1.O	GTGTATGCGT	CCTACGGGAGGCAGCAG	F	Oral	Mangabey	Sooty Mangabey	Cercocebus atys		Cercopithecoid	Captive	Omnivore	USA	Yerkes National Primate Research Center at Emory University	Yerkes National Primate Research Center at Emory University	2007-11-14	RNAlater	2016-07-18	2016-08-31	33200	29021	28419	23310
F.Bw.O	GTATGAGCAC	CCTACGGGAGGCAGCAG	M	Oral	Mangabey	Sooty Mangabey	Cercocebus atys		Cercopithecoid	Captive	Omnivore	USA	Yerkes National Primate Research Center at Emory University	Yerkes National Primate Research Center at Emory University	2007-11-14	RNAlater	2016-07-18	2016-08-31	16310	14331	13811	12220
F.Bz.O	TGTGCTCGCA	CCTACGGGAGGCAGCAG	F	Oral	Mangabey	Sooty Mangabey	Cercocebus atys		Cercopithecoid	Captive	Omnivore	USA	Yerkes National Primate Research Center at Emory University	Yerkes National Primate Research Center at Emory University	2007-11-14	RNAlater	2016-07-18	2016-08-31	16414	14599	14167	12847
F.Fu.O	TGTGTGCATG	CCTACGGGAGGCAGCAG	F	Oral	Mangabey	Sooty Mangabey	Cercocebus atys		Cercopithecoid	Captive	Omnivore	USA	Yerkes National Primate Research Center at Emory University	Yerkes National Primate Research Center at Emory University	2007-11-14	RNAlater	2016-07-18	2016-08-31	12982	11434	11268	9956
F.Jm.O	TGAGCGTGCT	CCTACGGGAGGCAGCAG	F	Oral	Mangabey	Sooty Mangabey	Cercocebus atys		Cercopithecoid	Captive	Omnivore	USA	Yerkes National Primate Research Center at Emory University	Yerkes National Primate Research Center at Emory University	2007-11-14	RNAlater	2016-07-18	2016-08-31	17462	15561	15021	13228
F.Jz.O	GTATCGTCGT	CCTACGGGAGGCAGCAG	F	Oral	Mangabey	Sooty Mangabey	Cercocebus atys		Cercopithecoid	Captive	Omnivore	USA	Yerkes National Primate Research Center at Emory University	Yerkes National Primate Research Center at Emory University	2007-11-14	RNAlater	2016-07-18	2016-08-31	28406	25157	24667	20486
F.La1.O	GAGTGATCGT	CCTACGGGAGGCAGCAG	F	Oral	Mangabey	Sooty Mangabey	Cercocebus atys		Cercopithecoid	Captive	Omnivore	USA	Yerkes National Primate Research Center at Emory University	Yerkes National Primate Research Center at Emory University	2007-11-14	RNAlater	2016-07-18	2016-08-31	19141	16937	16568	14719
F.Lt.O	GTGCTCATGT	CCTACGGGAGGCAGCAG	F	Oral	Mangabey	Sooty Mangabey	Cercocebus atys		Cercopithecoid	Captive	Omnivore	USA	Yerkes National Primate Research Center at Emory University	Yerkes National Primate Research Center at Emory University	2007-11-14	RNAlater	2016-07-18	2016-08-31	21064	18410	17992	16124
F.Ly.O	GATGCGAGCT	CCTACGGGAGGCAGCAG	F	Oral	Mangabey	Sooty Mangabey	Cercocebus atys		Cercopithecoid	Captive	Omnivore	USA	Yerkes National Primate Research Center at Emory University	Yerkes National Primate Research Center at Emory University	2007-11-14	RNAlater	2016-07-18	2016-08-31	18991	16499	16095	14487
F.Lz.O	GCTAGTGAGT	CCTACGGGAGGCAGCAG	F	Oral	Mangabey	Sooty Mangabey	Cercocebus atys		Cercopithecoid	Captive	Omnivore	USA	Yerkes National Primate Research Center at Emory University	Yerkes National Primate Research Center at Emory University	2007-11-14	RNAlater	2016-07-18	2016-08-31	19902	17401	17049	15011
F.Ou.O	TCAGTGTCTC	CCTACGGGAGGCAGCAG	F	Oral	Mangabey	Sooty Mangabey	Cercocebus atys		Cercopithecoid	Captive	Omnivore	USA	Yerkes National Primate Research Center at Emory University	Yerkes National Primate Research Center at Emory University	2007-11-14	RNAlater	2016-07-18	2016-08-31	19536	17392	16971	14360
F.Pz.O	TATAGCACGC	CCTACGGGAGGCAGCAG	F	Oral	Mangabey	Sooty Mangabey	Cercocebus atys		Cercopithecoid	Captive	Omnivore	USA	Yerkes National Primate Research Center at Emory University	Yerkes National Primate Research Center at Emory University	2007-11-14	RNAlater	2016-07-18	2016-08-31	18491	16363	15972	13848
F.Uy.O	GTCGTCGTCT	CCTACGGGAGGCAGCAG	F	Oral	Mangabey	Sooty Mangabey	Cercocebus atys		Cercopithecoid	Captive	Omnivore	USA	Yerkes National Primate Research Center at Emory University	Yerkes National Primate Research Center at Emory University	2007-11-14	RNAlater	2016-07-18	2016-08-31	16582	14710	14288	12563
F.Vq.O	CGCTGTAGTC	CCTACGGGAGGCAGCAG	F	Oral	Mangabey	Sooty Mangabey	Cercocebus atys		Cercopithecoid	Captive	Omnivore	USA	Yerkes National Primate Research Center at Emory University	Yerkes National Primate Research Center at Emory University	2007-11-14	RNAlater	2016-07-18	2016-08-31	15380	13458	13262	11536
F.Vr.O	CTGTACGTGA	CCTACGGGAGGCAGCAG	F	Oral	Mangabey	Sooty Mangabey	Cercocebus atys		Cercopithecoid	Captive	Omnivore	USA	Yerkes National Primate Research Center at Emory University	Yerkes National Primate Research Center at Emory University	2007-11-14	RNAlater	2016-07-18	2016-08-31	20889	18125	17716	15675
F.Vz.O	TGCTCGTAGT	CCTACGGGAGGCAGCAG	F	Oral	Mangabey	Sooty Mangabey	Cercocebus atys		Cercopithecoid	Captive	Omnivore	USA	Yerkes National Primate Research Center at Emory University	Yerkes National Primate Research Center at Emory University	2007-11-14	RNAlater	2016-07-18	2016-08-31	22072	19775	19190	16393
F.Zm.O	CTAGTCTCGT	CCTACGGGAGGCAGCAG	F	Oral	Mangabey	Sooty Mangabey	Cercocebus atys		Cercopithecoid	Captive	Omnivore	USA	Yerkes National Primate Research Center at Emory University	Yerkes National Primate Research Center at Emory University	2007-11-14	RNAlater	2016-07-18	2016-08-31	29972	25553	25136	22399
F.Zr.O	CGAGTGCTGT	CCTACGGGAGGCAGCAG	F	Oral	Mangabey	Sooty Mangabey	Cercocebus atys		Cercopithecoid	Captive	Omnivore	USA	Yerkes National Primate Research Center at Emory University	Yerkes National Primate Research Center at Emory University	2007-11-14	RNAlater	2016-07-18	2016-08-31	21207	18420	17952	15482
LA1.O	ATGCCTATCA	CCTACGGGAGGCAGCAG	F	Oral	Mangabey	Sooty Mangabey	Cercocebus atys		Cercopithecoid	Captive	Omnivore	USA	Yerkes National Primate Research Center at Emory University	Yerkes National Primate Research Center at Emory University	2008-11-19	RNAlater	2016-07-15	2016-07-31	19502	18157	17802	14571
SZ.O	AGGAGAAGGA	CCTACGGGAGGCAGCAG	F	Oral	Mangabey	Sooty Mangabey	Cercocebus atys		Cercopithecoid	Captive	Omnivore	USA	Yerkes National Primate Research Center at Emory University	Yerkes National Primate Research Center at Emory University	2008-11-19	RNAlater	2016-07-15	2016-07-31	21655	20368	19734	16516
Ba1.R	GACAGCAAGC	CCTACGGGAGGCAGCAG	F	Rectal	Mangabey	Sooty Mangabey	Cercocebus atys		Cercopithecoid	Captive	Omnivore	USA	Yerkes National Primate Research Center at Emory University	Yerkes National Primate Research Center at Emory University	2008-11-19	RNAlater	2016-07-15	2016-07-31	21672	19988	18616	16646
DZ.R	AAGTACACTC	CCTACGGGAGGCAGCAG	F	Rectal	Mangabey	Sooty Mangabey	Cercocebus atys		Cercopithecoid	Captive	Omnivore	USA	Yerkes National Primate Research Center at Emory University	Yerkes National Primate Research Center at Emory University	2008-11-19	RNAlater	2016-07-15	2016-07-31	20444	18919	17543	16780
EQ.R	AGTGGCAGGT	CCTACGGGAGGCAGCAG	F	Rectal	Mangabey	Sooty Mangabey	Cercocebus atys		Cercopithecoid	Captive	Omnivore	USA	Yerkes National Primate Research Center at Emory University	Yerkes National Primate Research Center at Emory University	2008-11-19	RNAlater	2016-07-15	2016-07-31	18189	17156	15875	14581
F.Ak.R	GTCATGCGTC	CCTACGGGAGGCAGCAG	F	Rectal	Mangabey	Sooty Mangabey	Cercocebus atys		Cercopithecoid	Captive	Omnivore	USA	Yerkes National Primate Research Center at Emory University	Yerkes National Primate Research Center at Emory University	2007-11-14	RNAlater	2016-07-19	2016-08-31	20904	18025	16574	15951
F.Ay.R	CTGTGTCGTC	CCTACGGGAGGCAGCAG	F	Rectal	Mangabey	Sooty Mangabey	Cercocebus atys		Cercopithecoid	Captive	Omnivore	USA	Yerkes National Primate Research Center at Emory University	Yerkes National Primate Research Center at Emory University	2007-11-14	RNAlater	2016-07-19	2016-08-31	30455	26294	24787	23246
F.Az.R	CGTGCTGTCA	CCTACGGGAGGCAGCAG	F	Rectal	Mangabey	Sooty Mangabey	Cercocebus atys		Cercopithecoid	Captive	Omnivore	USA	Yerkes National Primate Research Center at Emory University	Yerkes National Primate Research Center at Emory University	2007-11-14	RNAlater	2016-07-19	2016-08-31	25109	21437	20084	18773
F.Ba1.R	GCGTCGTGTA	CCTACGGGAGGCAGCAG	F	Rectal	Mangabey	Sooty Mangabey	Cercocebus atys		Cercopithecoid	Captive	Omnivore	USA	Yerkes National Primate Research Center at Emory University	Yerkes National Primate Research Center at Emory University	2007-11-14	RNAlater	2016-07-19	2016-08-31	19045	16457	15176	14549
F.Bw.R	TATGCGCTGC	CCTACGGGAGGCAGCAG	M	Rectal	Mangabey	Sooty Mangabey	Cercocebus atys		Cercopithecoid	Captive	Omnivore	USA	Yerkes National Primate Research Center at Emory University	Yerkes National Primate Research Center at Emory University	2007-11-14	RNAlater	2016-07-19	2016-08-31	34804	30619	28887	27564
F.Bz.R	TGTCGAGTCA	CCTACGGGAGGCAGCAG	F	Rectal	Mangabey	Sooty Mangabey	Cercocebus atys		Cercopithecoid	Captive	Omnivore	USA	Yerkes National Primate Research Center at Emory University	Yerkes National Primate Research Center at Emory University	2007-11-14	RNAlater	2016-07-19	2016-08-31	20415	17608	16419	15614
F.Fu.R	TGCGTAGTCG	CCTACGGGAGGCAGCAG	F	Rectal	Mangabey	Sooty Mangabey	Cercocebus atys		Cercopithecoid	Captive	Omnivore	USA	Yerkes National Primate Research Center at Emory University	Yerkes National Primate Research Center at Emory University	2007-11-14	RNAlater	2016-07-19	2016-08-31	25060	21574	20302	18646
F.Jm.R	CGTATCTCGA	CCTACGGGAGGCAGCAG	F	Rectal	Mangabey	Sooty Mangabey	Cercocebus atys		Cercopithecoid	Captive	Omnivore	USA	Yerkes National Primate Research Center at Emory University	Yerkes National Primate Research Center at Emory University	2007-11-14	RNAlater	2016-07-19	2016-08-31	24867	20336	18818	18384
F.Jz.R	GAGCTAGTGA	CCTACGGGAGGCAGCAG	F	Rectal	Mangabey	Sooty Mangabey	Cercocebus atys		Cercopithecoid	Captive	Omnivore	USA	Yerkes National Primate Research Center at Emory University	Yerkes National Primate Research Center at Emory University	2007-11-14	RNAlater	2016-07-19	2016-08-31	21398	18454	17234	16397
F.La1.R	GTGCGTGTGT	CCTACGGGAGGCAGCAG	F	Rectal	Mangabey	Sooty Mangabey	Cercocebus atys		Cercopithecoid	Captive	Omnivore	USA	Yerkes National Primate Research Center at Emory University	Yerkes National Primate Research Center at Emory University	2007-11-14	RNAlater	2016-07-19	2016-08-31	26197	22824	21212	20145
F.Lt.R	GATCGTCTCT	CCTACGGGAGGCAGCAG	F	Rectal	Mangabey	Sooty Mangabey	Cercocebus atys		Cercopithecoid	Captive	Omnivore	USA	Yerkes National Primate Research Center at Emory University	Yerkes National Primate Research Center at Emory University	2007-11-14	RNAlater	2016-07-19	2016-08-31	26715	23419	21848	19922
F.Ly.R	GCGATGATGA	CCTACGGGAGGCAGCAG	F	Rectal	Mangabey	Sooty Mangabey	Cercocebus atys		Cercopithecoid	Captive	Omnivore	USA	Yerkes National Primate Research Center at Emory University	Yerkes National Primate Research Center at Emory University	2007-11-14	RNAlater	2016-07-18	2016-08-31	25853	22539	21240	19885
F.Lz.R	CTATGCGATC	CCTACGGGAGGCAGCAG	F	Rectal	Mangabey	Sooty Mangabey	Cercocebus atys		Cercopithecoid	Captive	Omnivore	USA	Yerkes National Primate Research Center at Emory University	Yerkes National Primate Research Center at Emory University	2007-11-14	RNAlater	2016-07-19	2016-08-31	28093	24231	22304	20971
F.Ou.R	GAGTGCATCT	CCTACGGGAGGCAGCAG	F	Rectal	Mangabey	Sooty Mangabey	Cercocebus atys		Cercopithecoid	Captive	Omnivore	USA	Yerkes National Primate Research Center at Emory University	Yerkes National Primate Research Center at Emory University	2007-11-14	RNAlater	2016-07-18	2016-08-31	23621	20659	19213	17846
F.Pz.R	GTCGTGTACT	CCTACGGGAGGCAGCAG	F	Rectal	Mangabey	Sooty Mangabey	Cercocebus atys		Cercopithecoid	Captive	Omnivore	USA	Yerkes National Primate Research Center at Emory University	Yerkes National Primate Research Center at Emory University	2007-11-14	RNAlater	2016-07-19	2016-08-31	27481	23921	22636	20745
F.Uy.R	CTGTAGTGCG	CCTACGGGAGGCAGCAG	F	Rectal	Mangabey	Sooty Mangabey	Cercocebus atys		Cercopithecoid	Captive	Omnivore	USA	Yerkes National Primate Research Center at Emory University	Yerkes National Primate Research Center at Emory University	2007-11-14	RNAlater	2016-07-19	2016-08-31	22149	18870	17441	16647
F.Vq.R	GTCTACTGTC	CCTACGGGAGGCAGCAG	F	Rectal	Mangabey	Sooty Mangabey	Cercocebus atys		Cercopithecoid	Captive	Omnivore	USA	Yerkes National Primate Research Center at Emory University	Yerkes National Primate Research Center at Emory University	2007-11-14	RNAlater	2016-07-19	2016-08-31	21583	18670	17520	16608
F.Vr.R	CAGTCAGAGT	CCTACGGGAGGCAGCAG	F	Rectal	Mangabey	Sooty Mangabey	Cercocebus atys		Cercopithecoid	Captive	Omnivore	USA	Yerkes National Primate Research Center at Emory University	Yerkes National Primate Research Center at Emory University	2007-11-14	RNAlater	2016-07-19	2016-08-31	30499	25660	23918	22927
F.Vz.R	TCTCTGTGCA	CCTACGGGAGGCAGCAG	F	Rectal	Mangabey	Sooty Mangabey	Cercocebus atys		Cercopithecoid	Captive	Omnivore	USA	Yerkes National Primate Research Center at Emory University	Yerkes National Primate Research Center at Emory University	2007-11-14	RNAlater	2016-07-19	2016-08-31	29776	25566	23923	22359
F.Zm.R	CTATCGCGTG	CCTACGGGAGGCAGCAG	F	Rectal	Mangabey	Sooty Mangabey	Cercocebus atys		Cercopithecoid	Captive	Omnivore	USA	Yerkes National Primate Research Center at Emory University	Yerkes National Primate Research Center at Emory University	2007-11-14	RNAlater	2016-07-19	2016-08-31	13616	11746	11488	11303
F.Zr.R	TCATGCGCGA	CCTACGGGAGGCAGCAG	F	Rectal	Mangabey	Sooty Mangabey	Cercocebus atys		Cercopithecoid	Captive	Omnivore	USA	Yerkes National Primate Research Center at Emory University	Yerkes National Primate Research Center at Emory University	2007-11-14	RNAlater	2016-07-18	2016-08-31	21582	18417	17012	15725
LA1.R	AACGCCAAGA	CCTACGGGAGGCAGCAG	F	Rectal	Mangabey	Sooty Mangabey	Cercocebus atys		Cercopithecoid	Captive	Omnivore	USA	Yerkes National Primate Research Center at Emory University	Yerkes National Primate Research Center at Emory University	2008-11-19	RNAlater	2016-07-15	2016-07-31	19196	17605	16237	14907
SZ.R	AGGTAAGAGG	CCTACGGGAGGCAGCAG	F	Rectal	Mangabey	Sooty Mangabey	Cercocebus atys		Cercopithecoid	Captive	Omnivore	USA	Yerkes National Primate Research Center at Emory University	Yerkes National Primate Research Center at Emory University	2008-11-19	RNAlater	2016-07-15	2016-07-31	19845	18601	16776	15564
F.Ak.C	GACGTCTGCT	CCTACGGGAGGCAGCAG	F	Axilla	Mangabey	Sooty Mangabey	Cercocebus atys		Cercopithecoid	Captive	Omnivore	USA	Yerkes National Primate Research Center at Emory University	Yerkes National Primate Research Center at Emory University	2007-11-14	RNAlater	2016-07-20	2016-08-31	29025	24872	24580	24159
F.Ay.C	GCACGTAGCT	CCTACGGGAGGCAGCAG	F	Axilla	Mangabey	Sooty Mangabey	Cercocebus atys		Cercopithecoid	Captive	Omnivore	USA	Yerkes National Primate Research Center at Emory University	Yerkes National Primate Research Center at Emory University	2007-11-14	RNAlater	2016-07-20	2016-08-31	22806	19579	18507	18182
F.Az.C	TATGTACGTG	CCTACGGGAGGCAGCAG	F	Axilla	Mangabey	Sooty Mangabey	Cercocebus atys		Cercopithecoid	Captive	Omnivore	USA	Yerkes National Primate Research Center at Emory University	Yerkes National Primate Research Center at Emory University	2007-11-14	RNAlater	2016-07-20	2016-08-31	22349	19858	19327	19262
F.Ba1.C	GCTCATATGC	CCTACGGGAGGCAGCAG	F	Axilla	Mangabey	Sooty Mangabey	Cercocebus atys		Cercopithecoid	Captive	Omnivore	USA	Yerkes National Primate Research Center at Emory University	Yerkes National Primate Research Center at Emory University	2007-11-14	RNAlater	2016-07-20	2016-08-31	22878	19561	18935	18524
F.Bw.C	TGTCTCTATC	CCTACGGGAGGCAGCAG	M	Axilla	Mangabey	Sooty Mangabey	Cercocebus atys		Cercopithecoid	Captive	Omnivore	USA	Yerkes National Primate Research Center at Emory University	Yerkes National Primate Research Center at Emory University	2007-11-14	RNAlater	2016-07-20	2016-08-31	23376	20322	19294	19018
F.Bz.C	GTACTCGCGA	CCTACGGGAGGCAGCAG	F	Axilla	Mangabey	Sooty Mangabey	Cercocebus atys		Cercopithecoid	Captive	Omnivore	USA	Yerkes National Primate Research Center at Emory University	Yerkes National Primate Research Center at Emory University	2007-11-14	RNAlater	2016-07-20	2016-08-31	21674	18676	17906	17346
F.Fu.C	TAGAGTCTGT	CCTACGGGAGGCAGCAG	F	Axilla	Mangabey	Sooty Mangabey	Cercocebus atys		Cercopithecoid	Captive	Omnivore	USA	Yerkes National Primate Research Center at Emory University	Yerkes National Primate Research Center at Emory University	2007-11-14	RNAlater	2016-07-20	2016-08-31	32115	28525	28169	27705
F.Jm.C	CTAGAGTATC	CCTACGGGAGGCAGCAG	F	Axilla	Mangabey	Sooty Mangabey	Cercocebus atys		Cercopithecoid	Captive	Omnivore	USA	Yerkes National Primate Research Center at Emory University	Yerkes National Primate Research Center at Emory University	2007-11-14	RNAlater	2016-07-20	2016-08-31	26552	22658	22010	21345
F.Jz.C	CATGCATCAT	CCTACGGGAGGCAGCAG	F	Axilla	Mangabey	Sooty Mangabey	Cercocebus atys		Cercopithecoid	Captive	Omnivore	USA	Yerkes National Primate Research Center at Emory University	Yerkes National Primate Research Center at Emory University	2007-11-14	RNAlater	2016-07-20	2016-08-31	20894	17802	16904	16446
F.La1.C	GACTGTACGT	CCTACGGGAGGCAGCAG	F	Axilla	Mangabey	Sooty Mangabey	Cercocebus atys		Cercopithecoid	Captive	Omnivore	USA	Yerkes National Primate Research Center at Emory University	Yerkes National Primate Research Center at Emory University	2007-11-14	RNAlater	2016-07-20	2016-08-31	24356	20700	19756	19263
F.Ly.C	TATCATGTGC	CCTACGGGAGGCAGCAG	F	Axilla	Mangabey	Sooty Mangabey	Cercocebus atys		Cercopithecoid	Captive	Omnivore	USA	Yerkes National Primate Research Center at Emory University	Yerkes National Primate Research Center at Emory University	2007-11-14	RNAlater	2016-07-26	2016-08-31	22788	19890	18399	17480
F.Lz.C	TAGACGTGCT	CCTACGGGAGGCAGCAG	F	Axilla	Mangabey	Sooty Mangabey	Cercocebus atys		Cercopithecoid	Captive	Omnivore	USA	Yerkes National Primate Research Center at Emory University	Yerkes National Primate Research Center at Emory University	2007-11-14	RNAlater	2016-07-26	2016-08-31	18488	16092	15495	15399
F.Ou.C	TGATCAGTCA	CCTACGGGAGGCAGCAG	F	Axilla	Mangabey	Sooty Mangabey	Cercocebus atys		Cercopithecoid	Captive	Omnivore	USA	Yerkes National Primate Research Center at Emory University	Yerkes National Primate Research Center at Emory University	2007-11-14	RNAlater	2016-07-26	2016-08-31	23726	20191	19704	19207
F.Pz.C	CTATACAGTG	CCTACGGGAGGCAGCAG	F	Axilla	Mangabey	Sooty Mangabey	Cercocebus atys		Cercopithecoid	Captive	Omnivore	USA	Yerkes National Primate Research Center at Emory University	Yerkes National Primate Research Center at Emory University	2007-11-14	RNAlater	2016-07-20	2016-08-31	23198	19853	18881	18526
F.Uy.C	CGTACTACGT	CCTACGGGAGGCAGCAG	F	Axilla	Mangabey	Sooty Mangabey	Cercocebus atys		Cercopithecoid	Captive	Omnivore	USA	Yerkes National Primate Research Center at Emory University	Yerkes National Primate Research Center at Emory University	2007-11-14	RNAlater	2016-07-26	2016-08-31	20923	17827	16814	16161
F.Vq.C	TCTGAGCGCA	CCTACGGGAGGCAGCAG	F	Axilla	Mangabey	Sooty Mangabey	Cercocebus atys		Cercopithecoid	Captive	Omnivore	USA	Yerkes National Primate Research Center at Emory University	Yerkes National Primate Research Center at Emory University	2007-11-14	RNAlater	2016-07-26	2016-08-31	17683	15071	14077	13600
F.Vr.C	TAGCGCGTAG	CCTACGGGAGGCAGCAG	F	Axilla	Mangabey	Sooty Mangabey	Cercocebus atys		Cercopithecoid	Captive	Omnivore	USA	Yerkes National Primate Research Center at Emory University	Yerkes National Primate Research Center at Emory University	2007-11-14	RNAlater	2016-07-26	2016-08-31	19412	16697	15873	15753
F.Vz.C	TCACGCTATG	CCTACGGGAGGCAGCAG	F	Axilla	Mangabey	Sooty Mangabey	Cercocebus atys		Cercopithecoid	Captive	Omnivore	USA	Yerkes National Primate Research Center at Emory University	Yerkes National Primate Research Center at Emory University	2007-11-14	RNAlater	2016-07-26	2016-08-31	18898	16420	15314	14573
F.Zm.C	TGATACTCTG	CCTACGGGAGGCAGCAG	F	Axilla	Mangabey	Sooty Mangabey	Cercocebus atys		Cercopithecoid	Captive	Omnivore	USA	Yerkes National Primate Research Center at Emory University	Yerkes National Primate Research Center at Emory University	2007-11-14	RNAlater	2016-07-26	2016-08-31	18350	16164	14850	14390
F.Zr.C	CACTATGTCG	CCTACGGGAGGCAGCAG	F	Axilla	Mangabey	Sooty Mangabey	Cercocebus atys		Cercopithecoid	Captive	Omnivore	USA	Yerkes National Primate Research Center at Emory University	Yerkes National Primate Research Center at Emory University	2007-11-14	RNAlater	2016-07-26	2016-08-31	24742	20742	20420	20039
Ba1.V	CCACAGAGTG	CCTACGGGAGGCAGCAG	F	Vaginal	Mangabey	Sooty Mangabey	Cercocebus atys		Cercopithecoid	Captive	Omnivore	USA	Yerkes National Primate Research Center at Emory University	Yerkes National Primate Research Center at Emory University	2008-11-19	RNAlater	2016-07-15	2016-07-31	29316	27334	27111	26312
DZ.V	CTGACCGAGA	CCTACGGGAGGCAGCAG	F	Vaginal	Mangabey	Sooty Mangabey	Cercocebus atys		Cercopithecoid	Captive	Omnivore	USA	Yerkes National Primate Research Center at Emory University	Yerkes National Primate Research Center at Emory University	2008-11-19	RNAlater	2016-07-15	2016-07-31	22657	21010	20260	18608
EQ.V	AGCTGAATGA	CCTACGGGAGGCAGCAG	F	Vaginal	Mangabey	Sooty Mangabey	Cercocebus atys		Cercopithecoid	Captive	Omnivore	USA	Yerkes National Primate Research Center at Emory University	Yerkes National Primate Research Center at Emory University	2008-11-19	RNAlater	2016-07-15	2016-07-31	24631	22719	22245	20639
F.Ak.V	CGCGTATCAT	CCTACGGGAGGCAGCAG	F	Vaginal	Mangabey	Sooty Mangabey	Cercocebus atys		Cercopithecoid	Captive	Omnivore	USA	Yerkes National Primate Research Center at Emory University	Yerkes National Primate Research Center at Emory University	2007-11-14	RNAlater	2016-07-20	2016-08-31	23941	20254	19685	18611
F.Ay.V	TAGTAGCGCG	CCTACGGGAGGCAGCAG	F	Vaginal	Mangabey	Sooty Mangabey	Cercocebus atys		Cercopithecoid	Captive	Omnivore	USA	Yerkes National Primate Research Center at Emory University	Yerkes National Primate Research Center at Emory University	2007-11-14	RNAlater	2016-07-20	2016-08-31	20976	18427	17212	17069
F.Az.V	TGTGTCACTA	CCTACGGGAGGCAGCAG	F	Vaginal	Mangabey	Sooty Mangabey	Cercocebus atys		Cercopithecoid	Captive	Omnivore	USA	Yerkes National Primate Research Center at Emory University	Yerkes National Primate Research Center at Emory University	2007-11-14	RNAlater	2016-07-20	2016-08-31	30455	27020	26330	25629
F.Ba1.V	CTGCATGATC	CCTACGGGAGGCAGCAG	F	Vaginal	Mangabey	Sooty Mangabey	Cercocebus atys		Cercopithecoid	Captive	Omnivore	USA	Yerkes National Primate Research Center at Emory University	Yerkes National Primate Research Center at Emory University	2007-11-14	RNAlater	2016-07-20	2016-08-31	20200	17471	15718	14737
F.Bz.V	TACATCGCTG	CCTACGGGAGGCAGCAG	F	Vaginal	Mangabey	Sooty Mangabey	Cercocebus atys		Cercopithecoid	Captive	Omnivore	USA	Yerkes National Primate Research Center at Emory University	Yerkes National Primate Research Center at Emory University	2007-11-14	RNAlater	2016-07-20	2016-08-31	16978	15088	13993	13347
F.Fu.V	CGTATGATGT	CCTACGGGAGGCAGCAG	F	Vaginal	Mangabey	Sooty Mangabey	Cercocebus atys		Cercopithecoid	Captive	Omnivore	USA	Yerkes National Primate Research Center at Emory University	Yerkes National Primate Research Center at Emory University	2007-11-14	RNAlater	2016-07-20	2016-08-31	23845	15052	14348	13375
F.Jm.V	GTGAGAGACA	CCTACGGGAGGCAGCAG	F	Vaginal	Mangabey	Sooty Mangabey	Cercocebus atys		Cercopithecoid	Captive	Omnivore	USA	Yerkes National Primate Research Center at Emory University	Yerkes National Primate Research Center at Emory University	2007-11-14	RNAlater	2016-07-20	2016-08-31	27161	23344	22436	21697
F.Jz.V	TACTGAGCTG	CCTACGGGAGGCAGCAG	F	Vaginal	Mangabey	Sooty Mangabey	Cercocebus atys		Cercopithecoid	Captive	Omnivore	USA	Yerkes National Primate Research Center at Emory University	Yerkes National Primate Research Center at Emory University	2007-11-14	RNAlater	2016-07-20	2016-08-31	38820	34140	33761	32735
F.La1.V	TATCAGTCTG	CCTACGGGAGGCAGCAG	F	Vaginal	Mangabey	Sooty Mangabey	Cercocebus atys		Cercopithecoid	Captive	Omnivore	USA	Yerkes National Primate Research Center at Emory University	Yerkes National Primate Research Center at Emory University	2007-11-14	RNAlater	2016-07-20	2016-08-31	26554	23721	23124	18235
F.Lt.V	TATCGATGCT	CCTACGGGAGGCAGCAG	F	Vaginal	Mangabey	Sooty Mangabey	Cercocebus atys		Cercopithecoid	Captive	Omnivore	USA	Yerkes National Primate Research Center at Emory University	Yerkes National Primate Research Center at Emory University	2007-11-14	RNAlater	2016-07-20	2016-08-31	24694	21706	20718	18860
F.Ly.V	TGCTATGCTG	CCTACGGGAGGCAGCAG	F	Vaginal	Mangabey	Sooty Mangabey	Cercocebus atys		Cercopithecoid	Captive	Omnivore	USA	Yerkes National Primate Research Center at Emory University	Yerkes National Primate Research Center at Emory University	2007-11-14	RNAlater	2016-07-19	2016-08-31	31413	27031	26407	26104
F.Lz.V	TCAGATGCTA	CCTACGGGAGGCAGCAG	F	Vaginal	Mangabey	Sooty Mangabey	Cercocebus atys		Cercopithecoid	Captive	Omnivore	USA	Yerkes National Primate Research Center at Emory University	Yerkes National Primate Research Center at Emory University	2007-11-14	RNAlater	2016-07-20	2016-08-31	22195	19226	17923	16306
F.Ou.V	GTGCTGTCGT	CCTACGGGAGGCAGCAG	F	Vaginal	Mangabey	Sooty Mangabey	Cercocebus atys		Cercopithecoid	Captive	Omnivore	USA	Yerkes National Primate Research Center at Emory University	Yerkes National Primate Research Center at Emory University	2007-11-14	RNAlater	2016-07-19	2016-08-31	19930	17679	16906	14645
F.Pz.V	TAGTCTGTCA	CCTACGGGAGGCAGCAG	F	Vaginal	Mangabey	Sooty Mangabey	Cercocebus atys		Cercopithecoid	Captive	Omnivore	USA	Yerkes National Primate Research Center at Emory University	Yerkes National Primate Research Center at Emory University	2007-11-14	RNAlater	2016-07-20	2016-08-31	35072	31210	30742	30165
F.Ur.V	GATGTAGCGT	CCTACGGGAGGCAGCAG	F	Vaginal	Mangabey	Sooty Mangabey	Cercocebus atys		Cercopithecoid	Captive	Omnivore	USA	Yerkes National Primate Research Center at Emory University	Yerkes National Primate Research Center at Emory University	2007-11-14	RNAlater	2016-07-19	2016-08-31	3180	2705	2392	2364
F.Uy.V	GTATCTCTCG	CCTACGGGAGGCAGCAG	F	Vaginal	Mangabey	Sooty Mangabey	Cercocebus atys		Cercopithecoid	Captive	Omnivore	USA	Yerkes National Primate Research Center at Emory University	Yerkes National Primate Research Center at Emory University	2007-11-14	RNAlater	2016-07-20	2016-08-31	24138	21565	20883	18349
F.Vq.V	GTGCGCTAGT	CCTACGGGAGGCAGCAG	F	Vaginal	Mangabey	Sooty Mangabey	Cercocebus atys		Cercopithecoid	Captive	Omnivore	USA	Yerkes National Primate Research Center at Emory University	Yerkes National Primate Research Center at Emory University	2007-11-14	RNAlater	2016-07-19	2016-08-31	31491	26754	25510	24837
F.Vz.V	CGCAGTCTAT	CCTACGGGAGGCAGCAG	F	Vaginal	Mangabey	Sooty Mangabey	Cercocebus atys		Cercopithecoid	Captive	Omnivore	USA	Yerkes National Primate Research Center at Emory University	Yerkes National Primate Research Center at Emory University	2007-11-14	RNAlater	2016-07-19	2016-08-31	29257	24941	23553	22709
F.Zr.V	TACGCTGCTG	CCTACGGGAGGCAGCAG	F	Vaginal	Mangabey	Sooty Mangabey	Cercocebus atys		Cercopithecoid	Captive	Omnivore	USA	Yerkes National Primate Research Center at Emory University	Yerkes National Primate Research Center at Emory University	2007-11-14	RNAlater	2016-07-19	2016-08-31	102931	89242	87427	82883
LA1.V	ATGAGGTCGT	CCTACGGGAGGCAGCAG	F	Vaginal	Mangabey	Sooty Mangabey	Cercocebus atys		Cercopithecoid	Captive	Omnivore	USA	Yerkes National Primate Research Center at Emory University	Yerkes National Primate Research Center at Emory University	2008-11-19	RNAlater	2016-07-15	2016-07-31	19939	18778	17170	16338
SZ.V	AAGGTATGAG	CCTACGGGAGGCAGCAG	F	Vaginal	Mangabey	Sooty Mangabey	Cercocebus atys		Cercopithecoid	Captive	Omnivore	USA	Yerkes National Primate Research Center at Emory University	Yerkes National Primate Research Center at Emory University	2008-11-19	RNAlater	2016-07-15	2016-07-31	23292	21869	21601	21360
Saman15.EE	CGTATGATGT	CCTACGGGAGGCAGCAG	M	Otic	Samango Monkey	Syke's monkey	Cercopithecus albogularis		Cercopithecoid	Wild	Folivore	South Africa	Louis Trichardt		3/__/16	Ethanol	2017-03-28	2017-05-15	20943	18276	18139	17860
Saman15.RE	TACTGAGCTG	CCTACGGGAGGCAGCAG	M	Otic	Samango Monkey	Syke's monkey	Cercopithecus albogularis		Cercopithecoid	Wild	Folivore	South Africa	Louis Trichardt		3/__/16	RNAlater	2017-03-28	2017-05-15	161	3	1	1
SamL516.RE	CTATGCGATC	CCTACGGGAGGCAGCAG	F	Otic	Samango Monkey	Syke's monkey	Cercopithecus albogularis		Cercopithecoid	Wild	Folivore	South Africa	Louis Trichardt		2016-05-08	RNAlater	2017-03-15	2017-05-15	1260	1033	1023	1023
Saman15.RN	TGTGTCACTA	CCTACGGGAGGCAGCAG	M	Nasal	Samango Monkey	Syke's monkey	Cercopithecus albogularis		Cercopithecoid	Wild	Folivore	South Africa	Louis Trichardt		3/__/16	RNAlater	2017-03-28	2017-05-15	21502	20568	20403	19646
SamL516.EN	GTGCTGTCGT	CCTACGGGAGGCAGCAG	F	Nasal	Samango Monkey	Syke's monkey	Cercopithecus albogularis		Cercopithecoid	Wild	Folivore	South Africa	Louis Trichardt		2016-05-08	Ethanol	2017-03-15	2017-05-15	24086	22610	22366	19890
SamL516.RN	GATGTAGCGT	CCTACGGGAGGCAGCAG	F	Nasal	Samango Monkey	Syke's monkey	Cercopithecus albogularis		Cercopithecoid	Wild	Folivore	South Africa	Louis Trichardt		2016-05-08	RNAlater	2017-03-15	2017-05-15	69	14	1	1
Saman15.RO	CTGCATGATC	CCTACGGGAGGCAGCAG	M	Oral	Samango Monkey	Syke's monkey	Cercopithecus albogularis		Cercopithecoid	Wild	Folivore	South Africa	Louis Trichardt		3/__/16	RNAlater	2017-03-28	2017-05-15	48425	44160	43072	36016
SamL516.RO	CAGTCAGAGT	CCTACGGGAGGCAGCAG	F	Oral	Samango Monkey	Syke's monkey	Cercopithecus albogularis		Cercopithecoid	Wild	Folivore	South Africa	Louis Trichardt		2016-05-08	RNAlater	2017-03-15	2017-05-15	22131	20311	20062	17324
SamL516.RR	GTCGTGTACT	CCTACGGGAGGCAGCAG	F	Rectal	Samango Monkey	Syke's monkey	Cercopithecus albogularis		Cercopithecoid	Wild	Folivore	South Africa	Louis Trichardt		2016-05-08	RNAlater	2017-03-15	2017-05-15	19598	18304	17478	14749
SamL516.RV	TGCTATGCTG	CCTACGGGAGGCAGCAG	F	Vaginal	Samango Monkey	Syke's monkey	Cercopithecus albogularis		Cercopithecoid	Wild	Folivore	South Africa	Louis Trichardt		2016-05-08	RNAlater	2017-03-15	2017-05-15	21766	20592	20192	18334
1077.R	TGTACAGCGA	CCTACGGGAGGCAGCAG	F	Rectal	Vervet Monkey	Vervet	Chlorocebus aethiops sabaeus		Cercopithecoid	Captive	Folivore	USA	Wake Forest University Primate Center, USA	Wake Forest University Primate Center, USA	2009-08-20	RNAlater	2016-07-22	2016-08-31	21944	19338	19000	18734
1089.R	CGACGCTGAT	CCTACGGGAGGCAGCAG	F	Rectal	Vervet Monkey	Vervet	Chlorocebus aethiops sabaeus		Cercopithecoid	Captive	Folivore	USA	Wake Forest University Primate Center, USA	Wake Forest University Primate Center, USA	2009-08-20	RNAlater	2016-07-22	2016-08-31	19053	16509	15513	14153
1103.R	GATACACTGA	CCTACGGGAGGCAGCAG	F	Rectal	Vervet Monkey	Vervet	Chlorocebus aethiops sabaeus		Cercopithecoid	Captive	Folivore	USA	Wake Forest University Primate Center, USA	Wake Forest University Primate Center, USA	2009-09-01	RNAlater	2016-07-22	2016-08-31	20250	17580	16461	13556
1104.R	TACGTATAGC	CCTACGGGAGGCAGCAG	F	Rectal	Vervet Monkey	Vervet	Chlorocebus aethiops sabaeus		Cercopithecoid	Captive	Folivore	USA	Wake Forest University Primate Center, USA	Wake Forest University Primate Center, USA	2009-09-01	RNAlater	2016-07-22	2016-08-31	22858	20100	19953	19953
1135.R	CGATGACAGA	CCTACGGGAGGCAGCAG	F	Rectal	Vervet Monkey	Vervet	Chlorocebus aethiops sabaeus		Cercopithecoid	Captive	Folivore	USA	Wake Forest University Primate Center, USA	Wake Forest University Primate Center, USA	2009-09-03	RNAlater	2016-07-22	2016-08-31	48255	41912	41215	40979
1138.R	TACACAGTAG	CCTACGGGAGGCAGCAG	F	Rectal	Vervet Monkey	Vervet	Chlorocebus aethiops sabaeus		Cercopithecoid	Captive	Folivore	USA	Wake Forest University Primate Center, USA	Wake Forest University Primate Center, USA	2009-09-03	RNAlater	2016-07-22	2016-08-31	21765	19021	18142	16541
1159.R	ACTGCGTGTC	CCTACGGGAGGCAGCAG	M	Rectal	Vervet Monkey	Vervet	Chlorocebus aethiops sabaeus		Cercopithecoid	Captive	Folivore	USA	Wake Forest University Primate Center, USA	Wake Forest University Primate Center, USA	2009-09-03	RNAlater	2016-07-26	2016-08-31	20190	17596	16415	13767
1161.R	CTAGCAGATG	CCTACGGGAGGCAGCAG	M	Rectal	Vervet Monkey	Vervet	Chlorocebus aethiops sabaeus		Cercopithecoid	Captive	Folivore	USA	Wake Forest University Primate Center, USA	Wake Forest University Primate Center, USA	2009-09-03	RNAlater	2016-07-26	2016-08-31	31245	27301	27040	25963
1172.R	ACGTCAGTAT	CCTACGGGAGGCAGCAG	F	Rectal	Vervet Monkey	Vervet	Chlorocebus aethiops sabaeus		Cercopithecoid	Captive	Folivore	USA	Wake Forest University Primate Center, USA	Wake Forest University Primate Center, USA	2009-09-03	RNAlater	2016-07-22	2016-08-31	20708	18022	16664	15208
1175.R	CTACGATCAG	CCTACGGGAGGCAGCAG	F	Rectal	Vervet Monkey	Vervet	Chlorocebus aethiops sabaeus		Cercopithecoid	Captive	Folivore	USA	Wake Forest University Primate Center, USA	Wake Forest University Primate Center, USA	2009-09-03	RNAlater	2016-07-22	2016-08-31	23428	20198	19152	17453
1179.R	CAGAGAGTCA	CCTACGGGAGGCAGCAG	M	Rectal	Vervet Monkey	Vervet	Chlorocebus aethiops sabaeus		Cercopithecoid	Captive	Folivore	USA	Wake Forest University Primate Center, USA	Wake Forest University Primate Center, USA	2009-09-02	RNAlater	2016-07-26	2016-08-31	28279	24553	23842	23116
1186.R	GCACGCGTAT	CCTACGGGAGGCAGCAG	M	Rectal	Vervet Monkey	Vervet	Chlorocebus aethiops sabaeus		Cercopithecoid	Captive	Folivore	USA	Wake Forest University Primate Center, USA	Wake Forest University Primate Center, USA	2009-09-02	RNAlater	2016-07-26	2016-08-31	20090	17616	16717	13893
1198.R	GACTAGTCAG	CCTACGGGAGGCAGCAG	F	Rectal	Vervet Monkey	Vervet	Chlorocebus aethiops sabaeus		Cercopithecoid	Captive	Folivore	USA	Wake Forest University Primate Center, USA	Wake Forest University Primate Center, USA	2009-09-02	RNAlater	2016-07-22	2016-08-31	16790	14700	14087	13915
1201.R	ACTAGCTGTC	CCTACGGGAGGCAGCAG	M	Rectal	Vervet Monkey	Vervet	Chlorocebus aethiops sabaeus		Cercopithecoid	Captive	Folivore	USA	Wake Forest University Primate Center, USA	Wake Forest University Primate Center, USA	2009-09-01	RNAlater	2016-07-26	2016-08-31	32608	28050	27204	26543
1203.R	CAGCTATAGC	CCTACGGGAGGCAGCAG	F	Rectal	Vervet Monkey	Vervet	Chlorocebus aethiops sabaeus		Cercopithecoid	Captive	Folivore	USA	Wake Forest University Primate Center, USA	Wake Forest University Primate Center, USA	2009-09-01	RNAlater	2016-07-22	2016-08-31	29661	25650	25292	24757
1204.R	GACTCATGCT	CCTACGGGAGGCAGCAG	F	Rectal	Vervet Monkey	Vervet	Chlorocebus aethiops sabaeus		Cercopithecoid	Captive	Folivore	USA	Wake Forest University Primate Center, USA	Wake Forest University Primate Center, USA	2009-09-01	RNAlater	2016-07-22	2016-08-31	23548	20373	20072	19890
1243.R	CACATACAGT	CCTACGGGAGGCAGCAG	F	Rectal	Vervet Monkey	Vervet	Chlorocebus aethiops sabaeus		Cercopithecoid	Captive	Folivore	USA	Wake Forest University Primate Center, USA	Wake Forest University Primate Center, USA	2009-09-02	RNAlater	2016-07-22	2016-08-31	35971	31096	30821	30622
1245.R	TCACAGCATA	CCTACGGGAGGCAGCAG	F	Rectal	Vervet Monkey	Vervet	Chlorocebus aethiops sabaeus		Cercopithecoid	Captive	Folivore	USA	Wake Forest University Primate Center, USA	Wake Forest University Primate Center, USA	2009-09-02	RNAlater	2016-07-22	2016-08-31	26612	22982	22115	20458
1258.R	CGAGCTAGCA	CCTACGGGAGGCAGCAG	M	Rectal	Vervet Monkey	Vervet	Chlorocebus aethiops sabaeus		Cercopithecoid	Captive	Folivore	USA	Wake Forest University Primate Center, USA	Wake Forest University Primate Center, USA	2009-08-24	RNAlater	2016-07-26	2016-08-31	45693	39440	38776	37558
1263.R	CGATCGACTG	CCTACGGGAGGCAGCAG	M	Rectal	Vervet Monkey	Vervet	Chlorocebus aethiops sabaeus		Cercopithecoid	Captive	Folivore	USA	Wake Forest University Primate Center, USA	Wake Forest University Primate Center, USA	2009-09-02	RNAlater	2016-07-26	2016-08-31	31190	26796	26402	26199
1271.R	TCGATGCGCT	CCTACGGGAGGCAGCAG	M	Rectal	Vervet Monkey	Vervet	Chlorocebus aethiops sabaeus		Cercopithecoid	Captive	Folivore	USA	Wake Forest University Primate Center, USA	Wake Forest University Primate Center, USA	2009-08-26	RNAlater	2016-07-22	2016-08-31	14347	12548	11875	9133
1272.R	GCACTAGACA	CCTACGGGAGGCAGCAG	F	Rectal	Vervet Monkey	Vervet	Chlorocebus aethiops sabaeus		Cercopithecoid	Captive	Folivore	USA	Wake Forest University Primate Center, USA	Wake Forest University Primate Center, USA	2009-08-26	RNAlater	2016-07-22	2016-08-31	51445	44700	44527	42801
1285.R	GTCTGATACG	CCTACGGGAGGCAGCAG	M	Rectal	Vervet Monkey	Vervet	Chlorocebus aethiops sabaeus		Cercopithecoid	Captive	Folivore	USA	Wake Forest University Primate Center, USA	Wake Forest University Primate Center, USA	2009-08-26	RNAlater	2016-07-22	2016-08-31	24634	21467	20897	20322
1286.R	TCCTTGTTCT	CCTACGGGAGGCAGCAG	F	Rectal	Vervet Monkey	Vervet	Chlorocebus aethiops sabaeus		Cercopithecoid	Captive	Folivore	USA	Wake Forest University Primate Center, USA	Wake Forest University Primate Center, USA	2009-08-26	RNAlater	2016-08-03	2016-08-31	24	19	6	6
1289.R	CATGATACGC	CCTACGGGAGGCAGCAG	M	Rectal	Vervet Monkey	Vervet	Chlorocebus aethiops sabaeus		Cercopithecoid	Captive	Folivore	USA	Wake Forest University Primate Center, USA	Wake Forest University Primate Center, USA	2009-08-26	RNAlater	2016-07-26	2016-08-31	22956	19664	18706	17330
1292.R	TCGATCGACA	CCTACGGGAGGCAGCAG	M	Rectal	Vervet Monkey	Vervet	Chlorocebus aethiops sabaeus		Cercopithecoid	Captive	Folivore	USA	Wake Forest University Primate Center, USA	Wake Forest University Primate Center, USA	2009-08-26	RNAlater	2016-07-26	2016-08-31	19583	17049	16457	15504
1310.R	GGAGACTGTA	CCTACGGGAGGCAGCAG	M	Rectal	Vervet Monkey	Vervet	Chlorocebus aethiops sabaeus		Cercopithecoid	Captive	Folivore	USA	Wake Forest University Primate Center, USA	Wake Forest University Primate Center, USA	2009-08-27	RNAlater	2016-08-03	2016-08-31	30905	28177	26425	23199
1322.R	GTCTAGCAGG	CCTACGGGAGGCAGCAG	F	Rectal	Vervet Monkey	Vervet	Chlorocebus aethiops sabaeus		Cercopithecoid	Captive	Folivore	USA	Wake Forest University Primate Center, USA	Wake Forest University Primate Center, USA	2009-08-27	RNAlater	2016-08-03	2016-08-31	28257	25603	23854	19982
1324.R	GAGAGGACAT	CCTACGGGAGGCAGCAG	F	Rectal	Vervet Monkey	Vervet	Chlorocebus aethiops sabaeus		Cercopithecoid	Captive	Folivore	USA	Wake Forest University Primate Center, USA	Wake Forest University Primate Center, USA	2009-08-27	RNAlater	2016-08-03	2016-08-31	26735	24219	21890	19624
1325.R	CACAGTGATG	CCTACGGGAGGCAGCAG	M	Rectal	Vervet Monkey	Vervet	Chlorocebus aethiops sabaeus		Cercopithecoid	Captive	Folivore	USA	Wake Forest University Primate Center, USA	Wake Forest University Primate Center, USA	2009-08-27	RNAlater	2016-07-22	2016-08-31	29296	25329	24542	23457
1340.R	GTCCAGACAT	CCTACGGGAGGCAGCAG	F	Rectal	Vervet Monkey	Vervet	Chlorocebus aethiops sabaeus		Cercopithecoid	Captive	Folivore	USA	Wake Forest University Primate Center, USA	Wake Forest University Primate Center, USA	2009-08-26	RNAlater	2016-08-03	2016-08-31	34031	30778	29285	23051
1345.R	GAAGTCAAGC	CCTACGGGAGGCAGCAG	M	Rectal	Vervet Monkey	Vervet	Chlorocebus aethiops sabaeus		Cercopithecoid	Captive	Folivore	USA	Wake Forest University Primate Center, USA	Wake Forest University Primate Center, USA	2009-08-25	RNAlater	2016-08-03	2016-08-31	21693	19632	18515	15071
1348.R	TTGTCGAGAC	CCTACGGGAGGCAGCAG	F	Rectal	Vervet Monkey	Vervet	Chlorocebus aethiops sabaeus		Cercopithecoid	Captive	Folivore	USA	Wake Forest University Primate Center, USA	Wake Forest University Primate Center, USA	2009-08-25	RNAlater	2016-08-03	2016-08-31	34933	31608	31368	30942
1356.R	CCAGAACAGA	CCTACGGGAGGCAGCAG	M	Rectal	Vervet Monkey	Vervet	Chlorocebus aethiops sabaeus		Cercopithecoid	Captive	Folivore	USA	Wake Forest University Primate Center, USA	Wake Forest University Primate Center, USA	2009-08-25	RNAlater	2016-08-03	2016-08-31	36256	32488	30681	27401
1365.R	GATGACTACG	CCTACGGGAGGCAGCAG	F	Rectal	Vervet Monkey	Vervet	Chlorocebus aethiops sabaeus		Cercopithecoid	Captive	Folivore	USA	Wake Forest University Primate Center, USA	Wake Forest University Primate Center, USA	2009-08-25	RNAlater	2016-07-22	2016-08-31	26119	22963	22524	21963
1373.R	GAGATTGCTA	CCTACGGGAGGCAGCAG	M	Rectal	Vervet Monkey	Vervet	Chlorocebus aethiops sabaeus		Cercopithecoid	Captive	Folivore	USA	Wake Forest University Primate Center, USA	Wake Forest University Primate Center, USA	2009-08-25	RNAlater	2016-08-03	2016-08-31	38546	35232	34770	34602
1376.R	CCAAGAAGAA	CCTACGGGAGGCAGCAG	M	Rectal	Vervet Monkey	Vervet	Chlorocebus aethiops sabaeus		Cercopithecoid	Captive	Folivore	USA	Wake Forest University Primate Center, USA	Wake Forest University Primate Center, USA	2009-08-25	RNAlater	2016-08-03	2016-08-31	29391	26499	24929	19934
1385.R	TTCGATAGCA	CCTACGGGAGGCAGCAG	M	Rectal	Vervet Monkey	Vervet	Chlorocebus aethiops sabaeus		Cercopithecoid	Captive	Folivore	USA	Wake Forest University Primate Center, USA	Wake Forest University Primate Center, USA	2009-08-25	RNAlater	2016-08-03	2016-08-31	37684	34272	33990	33437
1388.R	CTTACGTTGC	CCTACGGGAGGCAGCAG	F	Rectal	Vervet Monkey	Vervet	Chlorocebus aethiops sabaeus		Cercopithecoid	Captive	Folivore	USA	Wake Forest University Primate Center, USA	Wake Forest University Primate Center, USA	2009-08-25	RNAlater	2016-08-03	2016-08-31	36790	33170	32234	31124
1392.R	GCAGTATGCG	CCTACGGGAGGCAGCAG	M	Rectal	Vervet Monkey	Vervet	Chlorocebus aethiops sabaeus		Cercopithecoid	Captive	Folivore	USA	Wake Forest University Primate Center, USA	Wake Forest University Primate Center, USA	2009-08-27	RNAlater	2016-07-26	2016-08-31	20177	17614	16322	14961
1394.R	TCGAACTGCA	CCTACGGGAGGCAGCAG	M	Rectal	Vervet Monkey	Vervet	Chlorocebus aethiops sabaeus		Cercopithecoid	Captive	Folivore	USA	Wake Forest University Primate Center, USA	Wake Forest University Primate Center, USA	2009-08-27	RNAlater	2016-08-03	2016-08-31	41579	37674	36981	34468
1400.R	GTAACGATGT	CCTACGGGAGGCAGCAG	F	Rectal	Vervet Monkey	Vervet	Chlorocebus aethiops sabaeus		Cercopithecoid	Captive	Folivore	USA	Wake Forest University Primate Center, USA	Wake Forest University Primate Center, USA	2009-08-27	RNAlater	2016-08-03	2016-08-31	32058	29161	27311	22352
1413.R	GGAACACAGG	CCTACGGGAGGCAGCAG	F	Rectal	Vervet Monkey	Vervet	Chlorocebus aethiops sabaeus		Cercopithecoid	Captive	Folivore	USA	Wake Forest University Primate Center, USA	Wake Forest University Primate Center, USA	2009-08-24	RNAlater	2016-08-03	2016-08-31	35276	32026	31561	31099
1421.R	GCGTAGACGA	CCTACGGGAGGCAGCAG	M	Rectal	Vervet Monkey	Vervet	Chlorocebus aethiops sabaeus		Cercopithecoid	Captive	Folivore	USA	Wake Forest University Primate Center, USA	Wake Forest University Primate Center, USA	2009-08-24	RNAlater	2016-07-26	2016-08-31	27081	23179	22271	21413
1430.R	GAGACTATGC	CCTACGGGAGGCAGCAG	M	Rectal	Vervet Monkey	Vervet	Chlorocebus aethiops sabaeus		Cercopithecoid	Captive	Folivore	USA	Wake Forest University Primate Center, USA	Wake Forest University Primate Center, USA	2009-08-24	RNAlater	2016-07-26	2016-08-31	28088	24817	24505	22212
1437.R	GCGCATTATG	CCTACGGGAGGCAGCAG	M	Rectal	Vervet Monkey	Vervet	Chlorocebus aethiops sabaeus		Cercopithecoid	Captive	Folivore	USA	Wake Forest University Primate Center, USA	Wake Forest University Primate Center, USA	2009-08-24	RNAlater	2016-08-03	2016-08-31	35403	32030	30341	27147
1447.R	CGTCAAGCAT	CCTACGGGAGGCAGCAG	M	Rectal	Vervet Monkey	Vervet	Chlorocebus aethiops sabaeus		Cercopithecoid	Captive	Folivore	USA	Wake Forest University Primate Center, USA	Wake Forest University Primate Center, USA	2009-08-24	RNAlater	2016-08-03	2016-08-31	31954	28522	27190	20612
1449.R	GAGCACGGAA	CCTACGGGAGGCAGCAG	F	Rectal	Vervet Monkey	Vervet	Chlorocebus aethiops sabaeus		Cercopithecoid	Captive	Folivore	USA	Wake Forest University Primate Center, USA	Wake Forest University Primate Center, USA	2009-08-24	RNAlater	2016-08-03	2016-08-31	45789	41880	41435	40005
1452.R	GAGACCTCTA	CCTACGGGAGGCAGCAG	F	Rectal	Vervet Monkey	Vervet	Chlorocebus aethiops sabaeus		Cercopithecoid	Captive	Folivore	USA	Wake Forest University Primate Center, USA	Wake Forest University Primate Center, USA	2009-08-24	RNAlater	2016-08-03	2016-08-31	27002	24547	22688	18349
1462.R	GGACAGATGG	CCTACGGGAGGCAGCAG	M	Rectal	Vervet Monkey	Vervet	Chlorocebus aethiops sabaeus		Cercopithecoid	Captive	Folivore	USA	Wake Forest University Primate Center, USA	Wake Forest University Primate Center, USA	2009-08-26	RNAlater	2016-08-03	2016-08-31	38451	35179	33951	32792
1077.V	GACAGGTGAC	CCTACGGGAGGCAGCAG	F	Vaginal	Vervet Monkey	Vervet	Chlorocebus aethiops sabaeus		Cercopithecoid	Captive	Folivore	USA	Wake Forest University Primate Center, USA	Wake Forest University Primate Center, USA	2009-08-20	RNAlater	2016-08-04	2016-08-31	37113	33886	33225	31144
1089.V	AGAGCGCCAA	CCTACGGGAGGCAGCAG	F	Vaginal	Vervet Monkey	Vervet	Chlorocebus aethiops sabaeus		Cercopithecoid	Captive	Folivore	USA	Wake Forest University Primate Center, USA	Wake Forest University Primate Center, USA	2009-08-20	RNAlater	2016-08-05	2016-08-31	24560	22373	21837	19854
1103.V	GTGTTCGGTC	CCTACGGGAGGCAGCAG	F	Vaginal	Vervet Monkey	Vervet	Chlorocebus aethiops sabaeus		Cercopithecoid	Captive	Folivore	USA	Wake Forest University Primate Center, USA	Wake Forest University Primate Center, USA	2009-09-01	RNAlater	2016-08-04	2016-08-31	37984	34885	34250	31419
1104.V	TGGACTCAGA	CCTACGGGAGGCAGCAG	F	Vaginal	Vervet Monkey	Vervet	Chlorocebus aethiops sabaeus		Cercopithecoid	Captive	Folivore	USA	Wake Forest University Primate Center, USA	Wake Forest University Primate Center, USA	2009-09-01	RNAlater	2016-08-04	2016-08-31	39026	35767	35282	32479
1135.V	TGGTTCGCTG	CCTACGGGAGGCAGCAG	F	Vaginal	Vervet Monkey	Vervet	Chlorocebus aethiops sabaeus		Cercopithecoid	Captive	Folivore	USA	Wake Forest University Primate Center, USA	Wake Forest University Primate Center, USA	2009-09-03	RNAlater	2016-08-04	2016-08-31	30672	28385	27893	26293
1138.V	GCTCTAACAT	CCTACGGGAGGCAGCAG	F	Vaginal	Vervet Monkey	Vervet	Chlorocebus aethiops sabaeus		Cercopithecoid	Captive	Folivore	USA	Wake Forest University Primate Center, USA	Wake Forest University Primate Center, USA	2009-09-03	RNAlater	2016-08-04	2016-08-31	45568	40832	40577	38082
1172.V	TTGCACTCAG	CCTACGGGAGGCAGCAG	F	Vaginal	Vervet Monkey	Vervet	Chlorocebus aethiops sabaeus		Cercopithecoid	Captive	Folivore	USA	Wake Forest University Primate Center, USA	Wake Forest University Primate Center, USA	2009-09-03	RNAlater	2016-08-04	2016-08-31	23912	21581	21345	21345
1175.V	CTGACAAGTG	CCTACGGGAGGCAGCAG	F	Vaginal	Vervet Monkey	Vervet	Chlorocebus aethiops sabaeus		Cercopithecoid	Captive	Folivore	USA	Wake Forest University Primate Center, USA	Wake Forest University Primate Center, USA	2009-09-03	RNAlater	2016-08-04	2016-08-31	39031	35505	34833	29356
1198.V	CACGAAGAGC	CCTACGGGAGGCAGCAG	F	Vaginal	Vervet Monkey	Vervet	Chlorocebus aethiops sabaeus		Cercopithecoid	Captive	Folivore	USA	Wake Forest University Primate Center, USA	Wake Forest University Primate Center, USA	2009-09-02	RNAlater	2016-08-05	2016-08-31	35137	31832	31343	28966
1203.V	ACCATGAGTC	CCTACGGGAGGCAGCAG	F	Vaginal	Vervet Monkey	Vervet	Chlorocebus aethiops sabaeus		Cercopithecoid	Captive	Folivore	USA	Wake Forest University Primate Center, USA	Wake Forest University Primate Center, USA	2009-09-01	RNAlater	2016-08-05	2016-08-31	35867	32336	31868	27354
1204.V	GCCACATATA	CCTACGGGAGGCAGCAG	F	Vaginal	Vervet Monkey	Vervet	Chlorocebus aethiops sabaeus		Cercopithecoid	Captive	Folivore	USA	Wake Forest University Primate Center, USA	Wake Forest University Primate Center, USA	2009-09-01	RNAlater	2016-08-05	2016-08-31	45068	40576	40327	39733
1243.V	TGGCTACGCT	CCTACGGGAGGCAGCAG	F	Vaginal	Vervet Monkey	Vervet	Chlorocebus aethiops sabaeus		Cercopithecoid	Captive	Folivore	USA	Wake Forest University Primate Center, USA	Wake Forest University Primate Center, USA	2009-09-02	RNAlater	2016-08-05	2016-08-31	35839	33411	32846	30861
1245.V	ATAGCCGTGT	CCTACGGGAGGCAGCAG	F	Vaginal	Vervet Monkey	Vervet	Chlorocebus aethiops sabaeus		Cercopithecoid	Captive	Folivore	USA	Wake Forest University Primate Center, USA	Wake Forest University Primate Center, USA	2009-09-02	RNAlater	2016-08-05	2016-08-31	41700	38533	38119	36819
1272.V	ATTAGCGAGT	CCTACGGGAGGCAGCAG	F	Vaginal	Vervet Monkey	Vervet	Chlorocebus aethiops sabaeus		Cercopithecoid	Captive	Folivore	USA	Wake Forest University Primate Center, USA	Wake Forest University Primate Center, USA	2009-08-26	RNAlater	2016-08-05	2016-08-31	18235	17105	16940	16493
1286.V	CATACCTGAT	CCTACGGGAGGCAGCAG	F	Vaginal	Vervet Monkey	Vervet	Chlorocebus aethiops sabaeus		Cercopithecoid	Captive	Folivore	USA	Wake Forest University Primate Center, USA	Wake Forest University Primate Center, USA	2009-08-26	RNAlater	2016-08-05	2016-08-31	43345	38957	38717	38137
1322.V	AATGCAGTGT	CCTACGGGAGGCAGCAG	F	Vaginal	Vervet Monkey	Vervet	Chlorocebus aethiops sabaeus		Cercopithecoid	Captive	Folivore	USA	Wake Forest University Primate Center, USA	Wake Forest University Primate Center, USA	2009-08-27	RNAlater	2016-08-05	2016-08-31	40961	37658	37313	36420
1324.V	ACGCAGGAGT	CCTACGGGAGGCAGCAG	F	Vaginal	Vervet Monkey	Vervet	Chlorocebus aethiops sabaeus		Cercopithecoid	Captive	Folivore	USA	Wake Forest University Primate Center, USA	Wake Forest University Primate Center, USA	2009-08-27	RNAlater	2016-08-05	2016-08-31	32001	29121	28551	26537
1340.V	ACGCGGACTA	CCTACGGGAGGCAGCAG	F	Vaginal	Vervet Monkey	Vervet	Chlorocebus aethiops sabaeus		Cercopithecoid	Captive	Folivore	USA	Wake Forest University Primate Center, USA	Wake Forest University Primate Center, USA	2009-08-26	RNAlater	2016-08-05	2016-08-31	17541	15892	15778	15778
1348.V	TCACGACGAA	CCTACGGGAGGCAGCAG	F	Vaginal	Vervet Monkey	Vervet	Chlorocebus aethiops sabaeus		Cercopithecoid	Captive	Folivore	USA	Wake Forest University Primate Center, USA	Wake Forest University Primate Center, USA	2009-08-25	RNAlater	2016-08-05	2016-08-31	34145	30991	30392	27218
1365.V	ACAACGAACA	CCTACGGGAGGCAGCAG	F	Vaginal	Vervet Monkey	Vervet	Chlorocebus aethiops sabaeus		Cercopithecoid	Captive	Folivore	USA	Wake Forest University Primate Center, USA	Wake Forest University Primate Center, USA	2009-08-25	RNAlater	2016-08-05	2016-08-31	36301	32839	32343	30634
1388.V	GACGTGCTTC	CCTACGGGAGGCAGCAG	F	Vaginal	Vervet Monkey	Vervet	Chlorocebus aethiops sabaeus		Cercopithecoid	Captive	Folivore	USA	Wake Forest University Primate Center, USA	Wake Forest University Primate Center, USA	2009-08-25	RNAlater	2016-08-05	2016-08-31	23394	21280	20599	17428
1400.V	ATATGGTGGA	CCTACGGGAGGCAGCAG	F	Vaginal	Vervet Monkey	Vervet	Chlorocebus aethiops sabaeus		Cercopithecoid	Captive	Folivore	USA	Wake Forest University Primate Center, USA	Wake Forest University Primate Center, USA	2009-08-27	RNAlater	2016-08-05	2016-08-31	29786	27853	27136	23932
1413.V	AATATGCTGC	CCTACGGGAGGCAGCAG	F	Vaginal	Vervet Monkey	Vervet	Chlorocebus aethiops sabaeus		Cercopithecoid	Captive	Folivore	USA	Wake Forest University Primate Center, USA	Wake Forest University Primate Center, USA	2009-08-24	RNAlater	2016-08-05	2016-08-31	41566	38018	37490	36086
1449.V	AGAGGTCGGA	CCTACGGGAGGCAGCAG	F	Vaginal	Vervet Monkey	Vervet	Chlorocebus aethiops sabaeus		Cercopithecoid	Captive	Folivore	USA	Wake Forest University Primate Center, USA	Wake Forest University Primate Center, USA	2009-08-24	RNAlater	2016-08-05	2016-08-31	39211	36378	35920	33557
1452.V	ATCTGTCCAT	CCTACGGGAGGCAGCAG	F	Vaginal	Vervet Monkey	Vervet	Chlorocebus aethiops sabaeus		Cercopithecoid	Captive	Folivore	USA	Wake Forest University Primate Center, USA	Wake Forest University Primate Center, USA	2009-08-24	RNAlater	2016-08-05	2016-08-31	44100	40136	39606	37044
VerL616.RE	TCAGCGATAT	CCTACGGGAGGCAGCAG	F	Otic	Vervet Monkey	Vervet	Chlorocebus p. pygerythrus		Cercopithecoid	Wild	Folivore	South Africa	Limpopo Province			RNAlater	2017-06-20	2017-07-24	7238	1967	1793	1793
Verv16.RE	TACATCGCTG	CCTACGGGAGGCAGCAG	F	Otic	Vervet Monkey	Vervet	Chlorocebus p. pygerythrus		Cercopithecoid	Wild	Folivore	South Africa	Limpopo Province		2016-01-20	RNAlater	2017-06-19	2017-07-24	13021	8201	8128	7960
Verv162.RE	TATGTACGTG	CCTACGGGAGGCAGCAG	F	Otic	Vervet Monkey	Vervet	Chlorocebus p. pygerythrus		Cercopithecoid	Wild	Folivore	South Africa	Limpopo Province			RNAlater	2017-06-19	2017-07-24	5561	2866	2595	2572
Verv216.RE	TATCATGTGC	CCTACGGGAGGCAGCAG	F	Otic	Vervet Monkey	Vervet	Chlorocebus p. pygerythrus		Cercopithecoid	Wild	Folivore	South Africa	Lerubu		2016-02-24	RNAlater	2017-06-20	2017-07-24	15158	14227	14019	11525
Verv516.RE	TATCTCATGC	CCTACGGGAGGCAGCAG	M	Otic	Vervet Monkey	Vervet	Chlorocebus p. pygerythrus		Cercopithecoid	Wild	Folivore	South Africa	Polokwane		15/2016	RNAlater	2017-06-20	2017-07-24	15766	10550	10368	8867
Verv5162.RE	TAGTCTGTCA	CCTACGGGAGGCAGCAG	F	Otic	Vervet Monkey	Vervet	Chlorocebus p. pygerythrus		Cercopithecoid	Wild	Folivore	South Africa	Polokwane		2016-05-07	RNAlater	2017-06-19	2017-07-24	15255	4633	4571	4348
Verv716.RE	GTCATGCGTC	CCTACGGGAGGCAGCAG	F	Otic	Vervet Monkey	Vervet	Chlorocebus p. pygerythrus		Cercopithecoid	Wild	Folivore	South Africa	Mogala		2016-07-17	RNAlater	2017-03-15	2017-05-15	16629	15322	15097	14906
Verv815.RE	TGAGCGTGCT	CCTACGGGAGGCAGCAG	M	Otic	Vervet Monkey	Vervet	Chlorocebus p. pygerythrus		Cercopithecoid	Wild	Folivore	South Africa	Mogala		8/__/15	RNAlater	2017-03-16	2017-05-15	6214	5610	5585	4688
Verv915.EE	CGCTGTAGTC	CCTACGGGAGGCAGCAG	M	Otic	Vervet Monkey	Vervet	Chlorocebus p. pygerythrus		Cercopithecoid	Wild	Folivore	South Africa	Mogala		9/__/15	Ethanol	2017-03-16	2017-05-15	5621	5124	5066	4939
Verv915.RE	TGCTCGTAGT	CCTACGGGAGGCAGCAG	M	Otic	Vervet Monkey	Vervet	Chlorocebus p. pygerythrus		Cercopithecoid	Wild	Folivore	South Africa	Mogala		9/__/15	RNAlater	2017-03-16	2017-05-15	1684	1328	1286	1270
VerL616.RN	TGTCGTCATA	CCTACGGGAGGCAGCAG	F	Nasal	Vervet Monkey	Vervet	Chlorocebus p. pygerythrus		Cercopithecoid	Wild	Folivore	South Africa	Limpopo Province			RNAlater	2017-06-20	2017-07-24	9159	3298	3197	3048
Verv16.RN	CGTATGATGT	CCTACGGGAGGCAGCAG	F	Nasal	Vervet Monkey	Vervet	Chlorocebus p. pygerythrus		Cercopithecoid	Wild	Folivore	South Africa	Limpopo Province		2016-01-20	RNAlater	2017-06-19	2017-07-24	25190	17022	16538	15514
Verv162.RN	GCACGTAGCT	CCTACGGGAGGCAGCAG	F	Nasal	Vervet Monkey	Vervet	Chlorocebus p. pygerythrus		Cercopithecoid	Wild	Folivore	South Africa	Limpopo Province			RNAlater	2017-06-19	2017-07-24	4690	2357	2244	2244
Verv216.RN	CGTACTACGT	CCTACGGGAGGCAGCAG	F	Nasal	Vervet Monkey	Vervet	Chlorocebus p. pygerythrus		Cercopithecoid	Wild	Folivore	South Africa	Lerubu		2016-02-24	RNAlater	2017-06-20	2017-07-24	17885	16305	16146	14739
Verv5162.RN	TCAGATGCTA	CCTACGGGAGGCAGCAG	F	Nasal	Vervet Monkey	Vervet	Chlorocebus p. pygerythrus		Cercopithecoid	Wild	Folivore	South Africa	Polokwane		2016-05-07	RNAlater	2017-06-19	2017-07-24	47055	10216	9461	9136
Verv815.RN	GTGTATGCGT	CCTACGGGAGGCAGCAG	M	Nasal	Vervet Monkey	Vervet	Chlorocebus p. pygerythrus		Cercopithecoid	Wild	Folivore	South Africa	Mogala		8/__/15	RNAlater	2017-03-16	2017-05-15	18956	17824	17660	16881
Verv915.RN	CTGTACGTGA	CCTACGGGAGGCAGCAG	M	Nasal	Vervet Monkey	Vervet	Chlorocebus p. pygerythrus		Cercopithecoid	Wild	Folivore	South Africa	Mogala		9/__/15	RNAlater	2017-03-16	2017-05-15	18189	16683	16406	15633
VerL616.RO	CAGCTGAGTA	CCTACGGGAGGCAGCAG	F	Oral	Vervet Monkey	Vervet	Chlorocebus p. pygerythrus		Cercopithecoid	Wild	Folivore	South Africa	Limpopo Province			RNAlater	2017-06-20	2017-07-24	20729	8807	8619	8278
Verv16.RO	TACGCTGCTG	CCTACGGGAGGCAGCAG	F	Oral	Vervet Monkey	Vervet	Chlorocebus p. pygerythrus		Cercopithecoid	Wild	Folivore	South Africa	Limpopo Province		2016-01-20	RNAlater	2017-06-19	2017-07-24	8043	6682	6512	5517
Verv162.EO	GTACTCGCGA	CCTACGGGAGGCAGCAG	F	Oral	Vervet Monkey	Vervet	Chlorocebus p. pygerythrus		Cercopithecoid	Wild	Folivore	South Africa	Limpopo Province			Ethanol	2017-06-20	2017-07-24	16766	13601	13318	10860
Verv216.RO	TGATACTCTG	CCTACGGGAGGCAGCAG	F	Oral	Vervet Monkey	Vervet	Chlorocebus p. pygerythrus		Cercopithecoid	Wild	Folivore	South Africa	Lerubu		2016-02-24	RNAlater	2017-06-20	2017-07-24	10635	8284	8123	7150
Verv716.RO	GTCTACTGTC	CCTACGGGAGGCAGCAG	F	Oral	Vervet Monkey	Vervet	Chlorocebus p. pygerythrus		Cercopithecoid	Wild	Folivore	South Africa	Mogala		2016-07-17	RNAlater	2017-03-15	2017-05-15	15279	14196	13739	11595
Verv815.RO	TGTGCTCGCA	CCTACGGGAGGCAGCAG	M	Oral	Vervet Monkey	Vervet	Chlorocebus p. pygerythrus		Cercopithecoid	Wild	Folivore	South Africa	Mogala		8/__/15	RNAlater	2017-03-16	2017-05-15	19853	19163	18869	15557
Verv915.RO	TCAGTGTCTC	CCTACGGGAGGCAGCAG	M	Oral	Vervet Monkey	Vervet	Chlorocebus p. pygerythrus		Cercopithecoid	Wild	Folivore	South Africa	Mogala		9/__/15	RNAlater	2017-03-16	2017-05-15	18163	17077	16898	14914
Verv516.RP	GTAGTACACA	CCTACGGGAGGCAGCAG	M	Penile	Vervet Monkey	Vervet	Chlorocebus p. pygerythrus		Cercopithecoid	Wild	Folivore	South Africa	Polokwane		15/2016	RNAlater	2017-06-20	2017-07-24	18509	8656	8241	6744
Verv815.RP	CATGTCGTCA	CCTACGGGAGGCAGCAG	M	Penile	Vervet Monkey	Vervet	Chlorocebus p. pygerythrus		Cercopithecoid	Wild	Folivore	South Africa	Mogala		8/__/15	RNAlater	2017-03-16	2017-05-15	21243	19671	19352	18077
Verv915.RP	CGCAGTCTAT	CCTACGGGAGGCAGCAG	M	Penile	Vervet Monkey	Vervet	Chlorocebus p. pygerythrus		Cercopithecoid	Wild	Folivore	South Africa	Mogala		9/__/15	RNAlater	2017-03-15	2017-05-15	16491	14708	14306	13226
VerL616.RR	CATGAGTGTA	CCTACGGGAGGCAGCAG	F	Rectal	Vervet Monkey	Vervet	Chlorocebus p. pygerythrus		Cercopithecoid	Wild	Folivore	South Africa	Limpopo Province			RNAlater	2017-06-20	2017-07-24	9023	5361	4978	4540
Verv16.RR	GTGCGCTAGT	CCTACGGGAGGCAGCAG	F	Rectal	Vervet Monkey	Vervet	Chlorocebus p. pygerythrus		Cercopithecoid	Wild	Folivore	South Africa	Limpopo Province		2016-01-20	RNAlater	2017-06-19	2017-07-24	4717	3527	3086	2951
Verv162.ER	GACGTCTGCT	CCTACGGGAGGCAGCAG	F	Rectal	Vervet Monkey	Vervet	Chlorocebus p. pygerythrus		Cercopithecoid	Wild	Folivore	South Africa	Limpopo Province			Ethanol	2017-06-19	2017-07-24	18097	7523	6933	6761
Verv216.RR	TCACGCTATG	CCTACGGGAGGCAGCAG	F	Rectal	Vervet Monkey	Vervet	Chlorocebus p. pygerythrus		Cercopithecoid	Wild	Folivore	South Africa	Lerubu		2016-02-24	RNAlater	2017-06-20	2017-07-24	15121	14148	13945	11328
Verv516.RR	GAGATCAGTC	CCTACGGGAGGCAGCAG	M	Rectal	Vervet Monkey	Vervet	Chlorocebus p. pygerythrus		Cercopithecoid	Wild	Folivore	South Africa	Polokwane		15/2016	RNAlater	2017-06-20	2017-07-24	11741	8506	7950	7274
Verv5162.ER	CGCGTATCAT	CCTACGGGAGGCAGCAG	F	Rectal	Vervet Monkey	Vervet	Chlorocebus p. pygerythrus		Cercopithecoid	Wild	Folivore	South Africa	Polokwane		2016-05-07	Ethanol	2017-06-19	2017-07-24	31818	16851	16515	16319
Verv716.ER	CGTGCTGTCA	CCTACGGGAGGCAGCAG	F	Rectal	Vervet Monkey	Vervet	Chlorocebus p. pygerythrus		Cercopithecoid	Wild	Folivore	South Africa	Mogala		2016-07-17	Ethanol	2017-03-15	2017-05-15	20953	19042	18157	14749
Verv815.RF	CATGAGTGTA	CCTACGGGAGGCAGCAG	M	Rectal	Vervet Monkey	Vervet	Chlorocebus p. pygerythrus		Cercopithecoid	Wild	Folivore	South Africa	Mogala		8/_/15	RNAlater	2017-04-12	2017-05-19	15484	9048	8596	7588
Verv815.RR	GTATCGTCGT	CCTACGGGAGGCAGCAG	M	Rectal	Vervet Monkey	Vervet	Chlorocebus p. pygerythrus		Cercopithecoid	Wild	Folivore	South Africa	Mogala		8/__/15	RNAlater	2017-03-16	2017-05-15	26118	24247	23249	19656
Verv915.ER	CGAGTGCTGT	CCTACGGGAGGCAGCAG	M	Rectal	Vervet Monkey	Vervet	Chlorocebus p. pygerythrus		Cercopithecoid	Wild	Folivore	South Africa	Mogala		9/__/15	Ethanol	2017-03-16	2017-05-15	21204	19132	18346	17164
VerL616.RV	CTACTGATGA	CCTACGGGAGGCAGCAG	F	Vaginal	Vervet Monkey	Vervet	Chlorocebus p. pygerythrus		Cercopithecoid	Wild	Folivore	South Africa	Limpopo Province			RNAlater	2017-06-20	2017-07-24	35786	6846	6269	6045
Verv16.RV	TATCAGTCTG	CCTACGGGAGGCAGCAG	F	Vaginal	Vervet Monkey	Vervet	Chlorocebus p. pygerythrus		Cercopithecoid	Wild	Folivore	South Africa	Limpopo Province		2016-01-20	RNAlater	2017-06-19	2017-07-24	16127	7191	6473	6170
Verv162.RV	CTATACAGTG	CCTACGGGAGGCAGCAG	F	Vaginal	Vervet Monkey	Vervet	Chlorocebus p. pygerythrus		Cercopithecoid	Wild	Folivore	South Africa	Limpopo Province			RNAlater	2017-06-20	2017-07-24	13247	6642	6257	5301
Verv5162.RV	GACTGTACGT	CCTACGGGAGGCAGCAG	F	Vaginal	Vervet Monkey	Vervet	Chlorocebus p. pygerythrus		Cercopithecoid	Wild	Folivore	South Africa	Polokwane		2016-05-07	RNAlater	2017-06-19	2017-07-24	13929	4226	3910	3523
11.R	TGCGAGACGT	CCTACGGGAGGCAGCAG	F	Rectal	Vervet Monkey	Vervet	Chlorocebus p. pygerythrus		Cercopithecoid	Wild	Folivore	St Kitts	St Kitts, Caribbean Islands	St Kitts, Caribbean Islands	2010-01-01	RNAlater	2016-07-22	2016-08-31	14923	12776	11753	11320
18.R	TGATAGAGAG	CCTACGGGAGGCAGCAG	F	Rectal	Vervet Monkey	Vervet	Chlorocebus p. pygerythrus		Cercopithecoid	Wild	Folivore	St Kitts	St Kitts, Caribbean Islands	St Kitts, Caribbean Islands	2010-01-01	RNAlater	2016-07-21	2016-08-31	25192	22280	20910	18201
19.R	ACTCAGTTAC	CCTACGGGAGGCAGCAG	M	Rectal	Vervet Monkey	Vervet	Chlorocebus p. pygerythrus		Cercopithecoid	Wild	Folivore	St Kitts	St Kitts, Caribbean Islands	St Kitts, Caribbean Islands	2010-01-01	RNAlater	2016-08-05	2016-08-31	24243	21669	20182	16994
20.R	GTAGTACACA	CCTACGGGAGGCAGCAG	F	Rectal	Vervet Monkey	Vervet	Chlorocebus p. pygerythrus		Cercopithecoid	Wild	Folivore	St Kitts	St Kitts, Caribbean Islands	St Kitts, Caribbean Islands	2010-01-01	RNAlater	2016-07-21	2016-08-31	3793	3423	3417	3417
24.R	CTAGATCTGA	CCTACGGGAGGCAGCAG	F	Rectal	Vervet Monkey	Vervet	Chlorocebus p. pygerythrus		Cercopithecoid	Wild	Folivore	St Kitts	St Kitts, Caribbean Islands	St Kitts, Caribbean Islands	2010-01-01	RNAlater	2016-07-21	2016-08-31	31678	27366	26706	25159
25.R	AAGCGTAGAA	CCTACGGGAGGCAGCAG	M	Rectal	Vervet Monkey	Vervet	Chlorocebus p. pygerythrus		Cercopithecoid	Wild	Folivore	St Kitts	St Kitts, Caribbean Islands	St Kitts, Caribbean Islands	2010-01-01	RNAlater	2016-08-05	2016-08-31	26968	24295	22765	21625
26.R	AATCGAGCGT	CCTACGGGAGGCAGCAG	M	Rectal	Vervet Monkey	Vervet	Chlorocebus p. pygerythrus		Cercopithecoid	Wild	Folivore	St Kitts	St Kitts, Caribbean Islands	St Kitts, Caribbean Islands	2010-01-01	RNAlater	2016-08-05	2016-08-31	28887	26009	24122	21401
27.R	ACTTAGAGAG	CCTACGGGAGGCAGCAG	M	Rectal	Vervet Monkey	Vervet	Chlorocebus p. pygerythrus		Cercopithecoid	Wild	Folivore	St Kitts	St Kitts, Caribbean Islands	St Kitts, Caribbean Islands	2010-01-01	RNAlater	2016-08-05	2016-08-31	27153	24480	22994	20915
28.R	AGGTAGCTCA	CCTACGGGAGGCAGCAG	M	Rectal	Vervet Monkey	Vervet	Chlorocebus p. pygerythrus		Cercopithecoid	Wild	Folivore	St Kitts	St Kitts, Caribbean Islands	St Kitts, Caribbean Islands	2010-01-01	RNAlater	2016-08-05	2016-08-31	18596	17140	15495	13455
30.R	TGCTACATCA	CCTACGGGAGGCAGCAG	F	Rectal	Vervet Monkey	Vervet	Chlorocebus p. pygerythrus		Cercopithecoid	Wild	Folivore	St Kitts	St Kitts, Caribbean Islands	St Kitts, Caribbean Islands	2010-01-01	RNAlater	2016-07-21	2016-08-31	23058	20175	19206	18517
42.R	CTGATGCAGA	CCTACGGGAGGCAGCAG	F	Rectal	Vervet Monkey	Vervet	Chlorocebus p. pygerythrus		Cercopithecoid	Wild	Folivore	St Kitts	St Kitts, Caribbean Islands	St Kitts, Caribbean Islands	2010-01-01	RNAlater	2016-07-21	2016-08-31	18591	15565	14297	13198
46.R	TATCTCATGC	CCTACGGGAGGCAGCAG	F	Rectal	Vervet Monkey	Vervet	Chlorocebus p. pygerythrus		Cercopithecoid	Wild	Folivore	St Kitts	St Kitts, Caribbean Islands	St Kitts, Caribbean Islands	2010-01-01	RNAlater	2016-07-21	2016-08-31	4137	3625	3479	3429
47.R	CAGAGCTAGT	CCTACGGGAGGCAGCAG	F	Rectal	Vervet Monkey	Vervet	Chlorocebus p. pygerythrus		Cercopithecoid	Wild	Folivore	St Kitts	St Kitts, Caribbean Islands	St Kitts, Caribbean Islands	2010-01-01	RNAlater	2016-07-21	2016-08-31	22877	19648	18454	15471
50.R	CTCAGCAGTG	CCTACGGGAGGCAGCAG	F	Rectal	Vervet Monkey	Vervet	Chlorocebus p. pygerythrus		Cercopithecoid	Wild	Folivore	St Kitts	St Kitts, Caribbean Islands	St Kitts, Caribbean Islands	2010-01-01	RNAlater	2016-07-21	2016-08-31	14401	12312	11146	10710
52.R	ACGTATCATC	CCTACGGGAGGCAGCAG	F	Rectal	Vervet Monkey	Vervet	Chlorocebus p. pygerythrus		Cercopithecoid	Wild	Folivore	St Kitts	St Kitts, Caribbean Islands	St Kitts, Caribbean Islands	2010-01-01	RNAlater	2016-07-21	2016-08-31	36570	31611	31169	29062
55.R	TCTGGTCTCA	CCTACGGGAGGCAGCAG	M	Rectal	Vervet Monkey	Vervet	Chlorocebus p. pygerythrus		Cercopithecoid	Wild	Folivore	St Kitts	St Kitts, Caribbean Islands	St Kitts, Caribbean Islands	2010-01-01	RNAlater	2016-08-10	2016-08-31	15	6	1	1
56.R	AGTGTGTCTA	CCTACGGGAGGCAGCAG	F	Rectal	Vervet Monkey	Vervet	Chlorocebus p. pygerythrus		Cercopithecoid	Wild	Folivore	St Kitts	St Kitts, Caribbean Islands	St Kitts, Caribbean Islands	2010-01-01	RNAlater	2016-07-21	2016-08-31	19834	17329	16256	15055
57.R	TACTGCAGCG	CCTACGGGAGGCAGCAG	F	Rectal	Vervet Monkey	Vervet	Chlorocebus p. pygerythrus		Cercopithecoid	Wild	Folivore	St Kitts	St Kitts, Caribbean Islands	St Kitts, Caribbean Islands	2010-01-01	RNAlater	2016-07-22	2016-08-31	14825	12772	12032	11776
59.R	CAGTCTACAT	CCTACGGGAGGCAGCAG	F	Rectal	Vervet Monkey	Vervet	Chlorocebus p. pygerythrus		Cercopithecoid	Wild	Folivore	St Kitts	St Kitts, Caribbean Islands	St Kitts, Caribbean Islands	2010-01-01	RNAlater	2016-07-21	2016-08-31	13308	11257	10091	9724
60.R	AAGTGCGATG	CCTACGGGAGGCAGCAG	M	Rectal	Vervet Monkey	Vervet	Chlorocebus p. pygerythrus		Cercopithecoid	Wild	Folivore	St Kitts	St Kitts, Caribbean Islands	St Kitts, Caribbean Islands	2010-01-01	RNAlater	2016-08-10	2016-08-31	34321	31075	29620	27659
7.R	GCTACTAGCG	CCTACGGGAGGCAGCAG	F	Rectal	Vervet Monkey	Vervet	Chlorocebus p. pygerythrus		Cercopithecoid	Wild	Folivore	St Kitts	St Kitts, Caribbean Islands	St Kitts, Caribbean Islands	2010-01-01	RNAlater	2016-07-21	2016-08-31	18310	15879	14983	14083
8.R	ATTGTGGAGT	CCTACGGGAGGCAGCAG	M	Rectal	Vervet Monkey	Vervet	Chlorocebus p. pygerythrus		Cercopithecoid	Wild	Folivore	St Kitts	St Kitts, Caribbean Islands	St Kitts, Caribbean Islands	2010-01-01	RNAlater	2016-08-05	2016-08-31	25799	23492	21870	19686
w640.R	TCATATCGCG	CCTACGGGAGGCAGCAG	F	Rectal	Vervet Monkey	Vervet	Chlorocebus p. pygerythrus		Cercopithecoid	Wild	Folivore	St Kitts	St Kitts, Caribbean Islands	St Kitts, Caribbean Islands	2010-01-01	RNAlater	2016-07-22	2016-08-31	24316	21390	20237	17076
11.V	GTGACGTACG	CCTACGGGAGGCAGCAG	F	Vaginal	Vervet Monkey	Vervet	Chlorocebus p. pygerythrus		Cercopithecoid	Wild	Folivore	St Kitts	St Kitts, Caribbean Islands	St Kitts, Caribbean Islands	2010-01-01	RNAlater	2016-07-22	2016-08-31	21475	18939	18567	17651
18.V	CAGCTGAGTA	CCTACGGGAGGCAGCAG	F	Vaginal	Vervet Monkey	Vervet	Chlorocebus p. pygerythrus		Cercopithecoid	Wild	Folivore	St Kitts	St Kitts, Caribbean Islands	St Kitts, Caribbean Islands	2010-01-01	RNAlater	2016-07-21	2016-08-31	35470	31238	30953	30593
20.V	TCAGCGATAT	CCTACGGGAGGCAGCAG	F	Vaginal	Vervet Monkey	Vervet	Chlorocebus p. pygerythrus		Cercopithecoid	Wild	Folivore	St Kitts	St Kitts, Caribbean Islands	St Kitts, Caribbean Islands	2010-01-01	RNAlater	2016-07-21	2016-08-31	28697	25149	24842	23076
24.V	CGTCTATGAT	CCTACGGGAGGCAGCAG	F	Vaginal	Vervet Monkey	Vervet	Chlorocebus p. pygerythrus		Cercopithecoid	Wild	Folivore	St Kitts	St Kitts, Caribbean Islands	St Kitts, Caribbean Islands	2010-01-01	RNAlater	2016-07-21	2016-08-31	29375	25510	24248	23330
30.V	CGTCACAGTA	CCTACGGGAGGCAGCAG	F	Vaginal	Vervet Monkey	Vervet	Chlorocebus p. pygerythrus		Cercopithecoid	Wild	Folivore	St Kitts	St Kitts, Caribbean Islands	St Kitts, Caribbean Islands	2010-01-01	RNAlater	2016-07-21	2016-08-31	38560	33145	32803	32395
42.V	GTGATACTGA	CCTACGGGAGGCAGCAG	F	Vaginal	Vervet Monkey	Vervet	Chlorocebus p. pygerythrus		Cercopithecoid	Wild	Folivore	St Kitts	St Kitts, Caribbean Islands	St Kitts, Caribbean Islands	2010-01-01	RNAlater	2016-07-21	2016-08-31	22343	19589	19057	16421
46.V	CATGAGTGTA	CCTACGGGAGGCAGCAG	F	Vaginal	Vervet Monkey	Vervet	Chlorocebus p. pygerythrus		Cercopithecoid	Wild	Folivore	St Kitts	St Kitts, Caribbean Islands	St Kitts, Caribbean Islands	2010-01-01	RNAlater	2016-07-21	2016-08-31	20504	17907	17340	15362
47.V	TGTCGTCATA	CCTACGGGAGGCAGCAG	F	Vaginal	Vervet Monkey	Vervet	Chlorocebus p. pygerythrus		Cercopithecoid	Wild	Folivore	St Kitts	St Kitts, Caribbean Islands	St Kitts, Caribbean Islands	2010-01-01	RNAlater	2016-07-21	2016-08-31	20769	18796	18365	16087
50.V	GTGACTCGTC	CCTACGGGAGGCAGCAG	F	Vaginal	Vervet Monkey	Vervet	Chlorocebus p. pygerythrus		Cercopithecoid	Wild	Folivore	St Kitts	St Kitts, Caribbean Islands	St Kitts, Caribbean Islands	2010-01-01	RNAlater	2016-07-21	2016-08-31	19453	17268	16856	15330
52.V	CTACTGATGA	CCTACGGGAGGCAGCAG	F	Vaginal	Vervet Monkey	Vervet	Chlorocebus p. pygerythrus		Cercopithecoid	Wild	Folivore	St Kitts	St Kitts, Caribbean Islands	St Kitts, Caribbean Islands	2010-01-01	RNAlater	2016-07-21	2016-08-31	28782	24565	24074	22586
56.V	TCGCGTGAGA	CCTACGGGAGGCAGCAG	F	Vaginal	Vervet Monkey	Vervet	Chlorocebus p. pygerythrus		Cercopithecoid	Wild	Folivore	St Kitts	St Kitts, Caribbean Islands	St Kitts, Caribbean Islands	2010-01-01	RNAlater	2016-07-21	2016-08-31	25173	21672	21292	20411
57.V	AGTATCGTAC	CCTACGGGAGGCAGCAG	F	Vaginal	Vervet Monkey	Vervet	Chlorocebus p. pygerythrus		Cercopithecoid	Wild	Folivore	St Kitts	St Kitts, Caribbean Islands	St Kitts, Caribbean Islands	2010-01-01	RNAlater	2016-07-22	2016-08-31	21574	18741	18308	17464
59.V	TCGAGTAGCG	CCTACGGGAGGCAGCAG	F	Vaginal	Vervet Monkey	Vervet	Chlorocebus p. pygerythrus		Cercopithecoid	Wild	Folivore	St Kitts	St Kitts, Caribbean Islands	St Kitts, Caribbean Islands	2010-01-01	RNAlater	2016-07-21	2016-08-31	19757	17046	16416	15389
7.V	GAGATCAGTC	CCTACGGGAGGCAGCAG	F	Vaginal	Vervet Monkey	Vervet	Chlorocebus p. pygerythrus		Cercopithecoid	Wild	Folivore	St Kitts	St Kitts, Caribbean Islands	St Kitts, Caribbean Islands	2010-01-01	RNAlater	2016-07-21	2016-08-31	23149	20269	19850	18081
w640.V	CGCAGAGCAT	CCTACGGGAGGCAGCAG	F	Vaginal	Vervet Monkey	Vervet	Chlorocebus p. pygerythrus		Cercopithecoid	Wild	Folivore	St Kitts	St Kitts, Caribbean Islands	St Kitts, Caribbean Islands	2010-01-01	RNAlater	2016-07-22	2016-08-31	29894	25787	25315	24231
Asega.E	TCAGTGTCTC	CCTACGGGAGGCAGCAG	M	Otic	Chimpanzee	Eastern Chimpanzee	Pan troglodytes	P. t. schweinfurthii	Hominoid	Semi-captive	Omnivore	Uganda	Ngamba Island	Ngamba Island	2011-03-10	RNAlater	2016-06-27	2016-07-27	21594	19409	19001	18020
Bahati.E	GAGTGTCACT	CCTACGGGAGGCAGCAG	F	Otic	Chimpanzee	Eastern Chimpanzee	Pan troglodytes	P. t. schweinfurthii	Hominoid	Semi-captive	Omnivore	Uganda	Ngamba Island	Ngamba Island	2011-03-01	RNAlater	2016-06-27	2016-07-27	555	500	484	484
Cindy.E	CGCTGTAGTC	CCTACGGGAGGCAGCAG	F	Otic	Chimpanzee	Eastern Chimpanzee	Pan troglodytes	P. t. schweinfurthii	Hominoid	Semi-captive	Omnivore	Uganda	Ngamba Island	Ngamba Island	2011-03-01	RNAlater	2016-06-27	2016-07-27	4927	4215	4083	4067
Eddie.E	GTGCTCATGT	CCTACGGGAGGCAGCAG	M	Otic	Chimpanzee	Eastern Chimpanzee	Pan troglodytes	P. t. schweinfurthii	Hominoid	Semi-captive	Omnivore	Uganda	Ngamba Island	Ngamba Island	2011-03-02	RNAlater	2016-06-30	2016-07-27	19186	12560	12343	10663
Ikuru.E	GTCGTCGTCT	CCTACGGGAGGCAGCAG	F	Otic	Chimpanzee	Eastern Chimpanzee	Pan troglodytes	P. t. schweinfurthii	Hominoid	Semi-captive	Omnivore	Uganda	Ngamba Island	Ngamba Island	2011-03-10	RNAlater	2016-06-30	2016-07-27	19999	17543	17086	17067
Indi.E	TGTGTGCATG	CCTACGGGAGGCAGCAG	M	Otic	Chimpanzee	Eastern Chimpanzee	Pan troglodytes	P. t. schweinfurthii	Hominoid	Semi-captive	Omnivore	Uganda	Ngamba Island	Ngamba Island	2011-03-03	RNAlater	2016-06-27	2016-07-27	17983	16124	15781	15627
Kaza.E	CGCTATCAGT	CCTACGGGAGGCAGCAG	F	Otic	Chimpanzee	Eastern Chimpanzee	Pan troglodytes	P. t. schweinfurthii	Hominoid	Semi-captive	Omnivore	Uganda	Ngamba Island	Ngamba Island	2011-03-01	RNAlater	2016-06-27	2016-07-27	22207	18993	18786	18452
Kisembo.E	TGTGCTCGCA	CCTACGGGAGGCAGCAG	M	Otic	Chimpanzee	Eastern Chimpanzee	Pan troglodytes	P. t. schweinfurthii	Hominoid	Semi-captive	Omnivore	Uganda	Ngamba Island	Ngamba Island	2011-03-03	RNAlater	2016-06-27	2016-07-27	23771	21656	21361	21269
Maisko.E	TGCTCGTAGT	CCTACGGGAGGCAGCAG	M	Otic	Chimpanzee	Eastern Chimpanzee	Pan troglodytes	P. t. schweinfurthii	Hominoid	Semi-captive	Omnivore	Uganda	Ngamba Island	Ngamba Island	2011-03-01	RNAlater	2016-06-27	2016-07-27	20543	18752	18364	15817
Megan.E	GTATGAGCAC	CCTACGGGAGGCAGCAG	F	Otic	Chimpanzee	Eastern Chimpanzee	Pan troglodytes	P. t. schweinfurthii	Hominoid	Semi-captive	Omnivore	Uganda	Ngamba Island	Ngamba Island	2011-03-03	RNAlater	2016-06-27	2016-07-27	33547	30168	30068	30050
Mika.E	GAGTGCATCT	CCTACGGGAGGCAGCAG	M	Otic	Chimpanzee	Eastern Chimpanzee	Pan troglodytes	P. t. schweinfurthii	Hominoid	Semi-captive	Omnivore	Uganda	Ngamba Island	Ngamba Island	2011-03-02	RNAlater	2016-06-30	2016-07-27	17569	15361	15183	15054
Nagoti.E	CTAGTCTCGT	CCTACGGGAGGCAGCAG	F	Otic	Chimpanzee	Eastern Chimpanzee	Pan troglodytes	P. t. schweinfurthii	Hominoid	Semi-captive	Omnivore	Uganda	Ngamba Island	Ngamba Island	2011-03-02	RNAlater	2016-06-30	2016-07-27	17696	15369	15001	14784
Nani.E	CTGTACGTGA	CCTACGGGAGGCAGCAG	F	Otic	Chimpanzee	Eastern Chimpanzee	Pan troglodytes	P. t. schweinfurthii	Hominoid	Semi-captive	Omnivore	Uganda	Ngamba Island	Ngamba Island	2011-03-10	RNAlater	2016-06-30	2016-07-27	19166	16658	16186	15015
Natasha.E	GCGATGATGA	CCTACGGGAGGCAGCAG	F	Otic	Chimpanzee	Eastern Chimpanzee	Pan troglodytes	P. t. schweinfurthii	Hominoid	Semi-captive	Omnivore	Uganda	Ngamba Island	Ngamba Island	2011-03-02	RNAlater	2016-06-30	2016-07-27	21792	19056	18959	18857
Ndyakira.E	TGAGCGTGCT	CCTACGGGAGGCAGCAG	F	Otic	Chimpanzee	Eastern Chimpanzee	Pan troglodytes	P. t. schweinfurthii	Hominoid	Semi-captive	Omnivore	Uganda	Ngamba Island	Ngamba Island	2011-03-01	RNAlater	2016-06-27	2016-07-27	18945	17426	17263	17202
Peace.E	CATGTCGTCA	CCTACGGGAGGCAGCAG	F	Otic	Chimpanzee	Eastern Chimpanzee	Pan troglodytes	P. t. schweinfurthii	Hominoid	Semi-captive	Omnivore	Uganda	Ngamba Island	Ngamba Island	2011-03-03	RNAlater	2016-06-27	2016-07-27	21139	18133	17702	17560
Rambo.E	CGAGTGCTGT	CCTACGGGAGGCAGCAG	M	Otic	Chimpanzee	Eastern Chimpanzee	Pan troglodytes	P. t. schweinfurthii	Hominoid	Semi-captive	Omnivore	Uganda	Ngamba Island	Ngamba Island	2011-03-10	RNAlater	2016-06-27	2016-07-27	18838	16416	15900	14593
Robbie.E	GATGCGAGCT	CCTACGGGAGGCAGCAG	M	Otic	Chimpanzee	Eastern Chimpanzee	Pan troglodytes	P. t. schweinfurthii	Hominoid	Semi-captive	Omnivore	Uganda	Ngamba Island	Ngamba Island	2011-03-03	RNAlater	2016-06-27	2016-07-27	18995	16368	15972	15537
Sophie.E	GTATCGTCGT	CCTACGGGAGGCAGCAG	F	Otic	Chimpanzee	Eastern Chimpanzee	Pan troglodytes	P. t. schweinfurthii	Hominoid	Semi-captive	Omnivore	Uganda	Ngamba Island	Ngamba Island	2011-03-03	RNAlater	2016-06-27	2016-07-27	3	0	0	0
Tumbo.E	GCTAGTGAGT	CCTACGGGAGGCAGCAG	M	Otic	Chimpanzee	Eastern Chimpanzee	Pan troglodytes	P. t. schweinfurthii	Hominoid	Semi-captive	Omnivore	Uganda	Ngamba Island	Ngamba Island	2011-03-02	RNAlater	2016-06-30	2016-07-27	18083	15591	15034	14669
Umugenzi.E	GTGTATGCGT	CCTACGGGAGGCAGCAG	M	Otic	Chimpanzee	Eastern Chimpanzee	Pan troglodytes	P. t. schweinfurthii	Hominoid	Semi-captive	Omnivore	Uganda	Ngamba Island	Ngamba Island	2011-03-03	RNAlater	2016-06-27	2016-07-27	20052	17685	17638	17550
Umutama.E	GAGTGATCGT	CCTACGGGAGGCAGCAG	M	Otic	Chimpanzee	Eastern Chimpanzee	Pan troglodytes	P. t. schweinfurthii	Hominoid	Semi-captive	Omnivore	Uganda	Ngamba Island	Ngamba Island	2011-03-03	RNAlater	2016-06-27	2016-07-27	22675	19781	19186	18976
Yoyo.E	TATAGCACGC	CCTACGGGAGGCAGCAG	F	Otic	Chimpanzee	Eastern Chimpanzee	Pan troglodytes	P. t. schweinfurthii	Hominoid	Semi-captive	Omnivore	Uganda	Ngamba Island	Ngamba Island	2011-03-10	RNAlater	2016-06-30	2016-07-27	17712	16064	15746	15617
Afrika.O	GTCATGCGTC	CCTACGGGAGGCAGCAG	F	Oral	Chimpanzee	Eastern Chimpanzee	Pan troglodytes	P. t. schweinfurthii	Hominoid	Semi-captive	Omnivore	Uganda	Ngamba Island	Ngamba Island	2011-03-09	RNAlater	2016-06-28	2016-07-27	28797	25269	24797	21052
Asega.O	GTCGTGTACT	CCTACGGGAGGCAGCAG	M	Oral	Chimpanzee	Eastern Chimpanzee	Pan troglodytes	P. t. schweinfurthii	Hominoid	Semi-captive	Omnivore	Uganda	Ngamba Island	Ngamba Island	2011-02-21	RNAlater	2016-06-29	2016-07-27	26555	23808	23462	20801
Bahati.O	TGCTATGCTG	CCTACGGGAGGCAGCAG	F	Oral	Chimpanzee	Eastern Chimpanzee	Pan troglodytes	P. t. schweinfurthii	Hominoid	Semi-captive	Omnivore	Uganda	Ngamba Island	Ngamba Island	2011-03-01	RNAlater	2016-06-29	2016-07-27	22116	19453	18702	17476
Balaku.O	GATCGTCTCT	CCTACGGGAGGCAGCAG	M	Oral	Chimpanzee	Eastern Chimpanzee	Pan troglodytes	P. t. schweinfurthii	Hominoid	Semi-captive	Omnivore	Uganda	Ngamba Island	Ngamba Island	2011-03-08	RNAlater	2016-06-29	2016-07-27	30369	26782	26512	22570
Baron.O	TCAGATGCTA	CCTACGGGAGGCAGCAG	M	Oral	Chimpanzee	Eastern Chimpanzee	Pan troglodytes	P. t. schweinfurthii	Hominoid	Semi-captive	Omnivore	Uganda	Ngamba Island	Ngamba Island	2011-03-09	RNAlater	2016-07-01	2016-07-27	27509	24023	23881	21387
Becky.O	CGTGCTGTCA	CCTACGGGAGGCAGCAG	F	Oral	Chimpanzee	Eastern Chimpanzee	Pan troglodytes	P. t. schweinfurthii	Hominoid	Semi-captive	Omnivore	Uganda	Ngamba Island	Ngamba Island	2011-03-09	RNAlater	2016-06-28	2016-07-27	27138	23491	23018	20032
Billi.O	GCGTCGTGTA	CCTACGGGAGGCAGCAG	F	Oral	Chimpanzee	Eastern Chimpanzee	Pan troglodytes	P. t. schweinfurthii	Hominoid	Semi-captive	Omnivore	Uganda	Ngamba Island	Ngamba Island	2011-03-09	RNAlater	2016-06-28	2016-07-27	24468	21602	21104	18746
Bwambale.O	GATGTAGCGT	CCTACGGGAGGCAGCAG	M	Oral	Chimpanzee	Eastern Chimpanzee	Pan troglodytes	P. t. schweinfurthii	Hominoid	Semi-captive	Omnivore	Uganda	Ngamba Island	Ngamba Island	2011-03-09	RNAlater	2016-06-29	2016-07-27	11388	10059	9802	9248
Cindy.O	TACATCGCTG	CCTACGGGAGGCAGCAG	F	Oral	Chimpanzee	Eastern Chimpanzee	Pan troglodytes	P. t. schweinfurthii	Hominoid	Semi-captive	Omnivore	Uganda	Ngamba Island	Ngamba Island	2011-03-01	RNAlater	2016-06-29	2016-07-27	25487	22612	22110	21496
Connie.O	CGTATCTCGA	CCTACGGGAGGCAGCAG	F	Oral	Chimpanzee	Eastern Chimpanzee	Pan troglodytes	P. t. schweinfurthii	Hominoid	Semi-captive	Omnivore	Uganda	Ngamba Island	Ngamba Island		RNAlater	2016-06-27	2016-07-27	29370	25405	25054	20284
Eddie.O	TAGTCTGTCA	CCTACGGGAGGCAGCAG	M	Oral	Chimpanzee	Eastern Chimpanzee	Pan troglodytes	P. t. schweinfurthii	Hominoid	Semi-captive	Omnivore	Uganda	Ngamba Island	Ngamba Island	2011-03-02	RNAlater	2016-06-30	2016-07-27	22070	20331	19999	18799
Ikuru.O	CGCGTATCAT	CCTACGGGAGGCAGCAG	F	Oral	Chimpanzee	Eastern Chimpanzee	Pan troglodytes	P. t. schweinfurthii	Hominoid	Semi-captive	Omnivore	Uganda	Ngamba Island	Ngamba Island	2011-03-10	RNAlater	2016-06-29	2016-07-27	22778	19996	19487	17190
Indi.O	TACTGAGCTG	CCTACGGGAGGCAGCAG	M	Oral	Chimpanzee	Eastern Chimpanzee	Pan troglodytes	P. t. schweinfurthii	Hominoid	Semi-captive	Omnivore	Uganda	Ngamba Island	Ngamba Island	2011-03-03	RNAlater	2016-06-29	2016-07-27	19892	17590	17047	15586
Kalema.O	TAGTAGCGCG	CCTACGGGAGGCAGCAG	M	Oral	Chimpanzee	Eastern Chimpanzee	Pan troglodytes	P. t. schweinfurthii	Hominoid	Semi-captive	Omnivore	Uganda	Ngamba Island	Ngamba Island	2011-03-02	RNAlater	2016-06-30	2016-07-27	22400	20318	19891	17438
Katie.O	TCATGCGCGA	CCTACGGGAGGCAGCAG	F	Oral	Chimpanzee	Eastern Chimpanzee	Pan troglodytes	P. t. schweinfurthii	Hominoid	Semi-captive	Omnivore	Uganda	Ngamba Island	Ngamba Island		RNAlater	2016-06-27	2016-07-27	18503	16301	15941	14625
Kaza.O	TGCGTAGTCG	CCTACGGGAGGCAGCAG	F	Oral	Chimpanzee	Eastern Chimpanzee	Pan troglodytes	P. t. schweinfurthii	Hominoid	Semi-captive	Omnivore	Uganda	Ngamba Island	Ngamba Island	2011-03-01	RNAlater	2016-06-28	2016-07-27	20135	18127	17634	15248
Kidogo.O	GTGCGTGTGT	CCTACGGGAGGCAGCAG	F	Oral	Chimpanzee	Eastern Chimpanzee	Pan troglodytes	P. t. schweinfurthii	Hominoid	Semi-captive	Omnivore	Uganda	Ngamba Island	Ngamba Island		RNAlater	2016-06-27	2016-07-27	23837	21507	20962	17841
Kisembo.O	TACGCTGCTG	CCTACGGGAGGCAGCAG	M	Oral	Chimpanzee	Eastern Chimpanzee	Pan troglodytes	P. t. schweinfurthii	Hominoid	Semi-captive	Omnivore	Uganda	Ngamba Island	Ngamba Island	2011-03-03	RNAlater	2016-06-29	2016-07-27	20110	17849	17358	15345
Kityo.O	CGCAGTCTAT	CCTACGGGAGGCAGCAG	M	Oral	Chimpanzee	Eastern Chimpanzee	Pan troglodytes	P. t. schweinfurthii	Hominoid	Semi-captive	Omnivore	Uganda	Ngamba Island	Ngamba Island	2011-03-08	RNAlater	2016-06-29	2016-07-27	23711	20563	19988	17333
Maisko.O	CTGTGTCGTC	CCTACGGGAGGCAGCAG	M	Oral	Chimpanzee	Eastern Chimpanzee	Pan troglodytes	P. t. schweinfurthii	Hominoid	Semi-captive	Omnivore	Uganda	Ngamba Island	Ngamba Island	2011-03-01	RNAlater	2016-06-28	2016-07-27	25137	22018	21666	18649
Mawa.O	GACGTCTGCT	CCTACGGGAGGCAGCAG	M	Oral	Chimpanzee	Eastern Chimpanzee	Pan troglodytes	P. t. schweinfurthii	Hominoid	Semi-captive	Omnivore	Uganda	Ngamba Island	Ngamba Island	2011-03-08	RNAlater	2016-07-01	2016-07-27	27062	23693	23422	22321
Megan.O	TGTGTCACTA	CCTACGGGAGGCAGCAG	F	Oral	Chimpanzee	Eastern Chimpanzee	Pan troglodytes	P. t. schweinfurthii	Hominoid	Semi-captive	Omnivore	Uganda	Ngamba Island	Ngamba Island	2011-03-03	RNAlater	2016-06-29	2016-07-27	12254	11299	11012	10281
Mika.O	GTATCTCTCG	CCTACGGGAGGCAGCAG	M	Oral	Chimpanzee	Eastern Chimpanzee	Pan troglodytes	P. t. schweinfurthii	Hominoid	Semi-captive	Omnivore	Uganda	Ngamba Island	Ngamba Island	2011-03-02	RNAlater	2016-07-01	2016-07-27	22181	19753	19319	16907
Nagoti.O	GTGAGAGACA	CCTACGGGAGGCAGCAG	F	Oral	Chimpanzee	Eastern Chimpanzee	Pan troglodytes	P. t. schweinfurthii	Hominoid	Semi-captive	Omnivore	Uganda	Ngamba Island	Ngamba Island	2011-03-02	RNAlater	2016-06-30	2016-07-27	26243	23087	22723	21489
Naku.O	GTGCTGTCGT	CCTACGGGAGGCAGCAG	F	Oral	Chimpanzee	Eastern Chimpanzee	Pan troglodytes	P. t. schweinfurthii	Hominoid	Semi-captive	Omnivore	Uganda	Ngamba Island	Ngamba Island	2011-02-27	RNAlater	2016-06-29	2016-07-27	31384	28197	27821	23863
Namukisa.O	TATGTACGTG	CCTACGGGAGGCAGCAG	F	Oral	Chimpanzee	Eastern Chimpanzee	Pan troglodytes	P. t. schweinfurthii	Hominoid	Semi-captive	Omnivore	Uganda	Ngamba Island	Ngamba Island	2011-03-09	RNAlater	2016-07-01	2016-07-27	19520	17990	17428	15722
Nani.O	GCACGTAGCT	CCTACGGGAGGCAGCAG	F	Oral	Chimpanzee	Eastern Chimpanzee	Pan troglodytes	P. t. schweinfurthii	Hominoid	Semi-captive	Omnivore	Uganda	Ngamba Island	Ngamba Island	2011-03-10	RNAlater	2016-07-01	2016-07-27	24762	21582	21063	17474
Natasha.O	GCTCATATGC	CCTACGGGAGGCAGCAG	F	Oral	Chimpanzee	Eastern Chimpanzee	Pan troglodytes	P. t. schweinfurthii	Hominoid	Semi-captive	Omnivore	Uganda	Ngamba Island	Ngamba Island	2011-03-02	RNAlater	2016-07-01	2016-07-27	29100	25180	24917	22422
Ndyakira.O	CTATCGCGTG	CCTACGGGAGGCAGCAG	F	Oral	Chimpanzee	Eastern Chimpanzee	Pan troglodytes	P. t. schweinfurthii	Hominoid	Semi-captive	Omnivore	Uganda	Ngamba Island	Ngamba Island	2011-03-01	RNAlater	2016-06-29	2016-07-27	20306	17639	17255	15432
Nkuumwa.O	GTCTACTGTC	CCTACGGGAGGCAGCAG	F	Oral	Chimpanzee	Eastern Chimpanzee	Pan troglodytes	P. t. schweinfurthii	Hominoid	Semi-captive	Omnivore	Uganda	Ngamba Island	Ngamba Island	2011-03-09	RNAlater	2016-06-28	2016-07-27	23948	21025	20581	18155
Okech.O	GACTGTACGT	CCTACGGGAGGCAGCAG	M	Oral	Chimpanzee	Eastern Chimpanzee	Pan troglodytes	P. t. schweinfurthii	Hominoid	Semi-captive	Omnivore	Uganda	Ngamba Island	Ngamba Island	2011-03-08	RNAlater	2016-07-01	2016-07-27	22398	19524	19142	15943
Pasa.O	TGTCGAGTCA	CCTACGGGAGGCAGCAG	F	Oral	Chimpanzee	Eastern Chimpanzee	Pan troglodytes	P. t. schweinfurthii	Hominoid	Semi-captive	Omnivore	Uganda	Ngamba Island	Ngamba Island	2011-03-09	RNAlater	2016-06-28	2016-07-27	13819	12541	12145	11088
Peace.O	CAGTCAGAGT	CCTACGGGAGGCAGCAG	F	Oral	Chimpanzee	Eastern Chimpanzee	Pan troglodytes	P. t. schweinfurthii	Hominoid	Semi-captive	Omnivore	Uganda	Ngamba Island	Ngamba Island	2011-03-03	RNAlater	2016-06-29	2016-07-27	25722	22361	21822	20251
Rambo1.O	CTGTAGTGCG	CCTACGGGAGGCAGCAG	M	Oral	Chimpanzee	Eastern Chimpanzee	Pan troglodytes	P. t. schweinfurthii	Hominoid	Semi-captive	Omnivore	Uganda	Ngamba Island	Ngamba Island	2011-03-10	RNAlater	2016-06-29	2016-07-27	25351	22078	21485	18903
Rambo2.O	TGTCTCTATC	CCTACGGGAGGCAGCAG	M	Oral	Chimpanzee	Eastern Chimpanzee	Pan troglodytes	P. t. schweinfurthii	Hominoid	Semi-captive	Omnivore	Uganda	Ngamba Island	Ngamba Island	2011-03-10	RNAlater	2016-07-01	2016-07-27	21542	19802	19458	16884
Robbie.O	TCTCTGTGCA	CCTACGGGAGGCAGCAG	M	Oral	Chimpanzee	Eastern Chimpanzee	Pan troglodytes	P. t. schweinfurthii	Hominoid	Semi-captive	Omnivore	Uganda	Ngamba Island	Ngamba Island	2011-03-03	RNAlater	2016-06-28	2016-07-27	20710	18433	18030	15442
Rutoto.O	TATGCGCTGC	CCTACGGGAGGCAGCAG	M	Oral	Chimpanzee	Eastern Chimpanzee	Pan troglodytes	P. t. schweinfurthii	Hominoid	Semi-captive	Omnivore	Uganda	Ngamba Island	Ngamba Island		RNAlater	2016-06-28	2016-07-27	15907	14612	14206	12235
Sally.O	CGTATGATGT	CCTACGGGAGGCAGCAG	F	Oral	Chimpanzee	Eastern Chimpanzee	Pan troglodytes	P. t. schweinfurthii	Hominoid	Semi-captive	Omnivore	Uganda	Ngamba Island	Ngamba Island	2011-03-08	RNAlater	2016-06-29	2016-07-27	23810	20743	20340	17886
Sophie.O	CTGCATGATC	CCTACGGGAGGCAGCAG	F	Oral	Chimpanzee	Eastern Chimpanzee	Pan troglodytes	P. t. schweinfurthii	Hominoid	Semi-captive	Omnivore	Uganda	Ngamba Island	Ngamba Island	2011-03-03	RNAlater	2016-06-29	2016-07-27	21450	18543	18160	15734
Sunday.O	CTATGCGATC	CCTACGGGAGGCAGCAG	M	Oral	Chimpanzee	Eastern Chimpanzee	Pan troglodytes	P. t. schweinfurthii	Hominoid	Semi-captive	Omnivore	Uganda	Ngamba Island	Ngamba Island	2011-02-19	RNAlater	2016-06-29	2016-07-27	23423	20551	20164	17898
Surprise.O	GAGCTAGTGA	CCTACGGGAGGCAGCAG	F	Oral	Chimpanzee	Eastern Chimpanzee	Pan troglodytes	P. t. schweinfurthii	Hominoid	Semi-captive	Omnivore	Uganda	Ngamba Island	Ngamba Island		RNAlater	2016-06-27	2016-07-27	23066	20336	20005	15940
Tumbo.O	TATCGATGCT	CCTACGGGAGGCAGCAG	M	Oral	Chimpanzee	Eastern Chimpanzee	Pan troglodytes	P. t. schweinfurthii	Hominoid	Semi-captive	Omnivore	Uganda	Ngamba Island	Ngamba Island	2011-03-02	RNAlater	2016-07-01	2016-07-27	20469	18604	18245	16201
Umugenzi.O	TATCAGTCTG	CCTACGGGAGGCAGCAG	M	Oral	Chimpanzee	Eastern Chimpanzee	Pan troglodytes	P. t. schweinfurthii	Hominoid	Semi-captive	Omnivore	Uganda	Ngamba Island	Ngamba Island	2011-03-03	RNAlater	2016-06-29	2016-07-27	22546	20518	20015	18046
Umutama.O	GTGCGCTAGT	CCTACGGGAGGCAGCAG	M	Oral	Chimpanzee	Eastern Chimpanzee	Pan troglodytes	P. t. schweinfurthii	Hominoid	Semi-captive	Omnivore	Uganda	Ngamba Island	Ngamba Island	2011-03-03	RNAlater	2016-06-29	2016-07-27	28358	25400	24903	22305
Yoyo.O	TAGAGTCTGT	CCTACGGGAGGCAGCAG	F	Oral	Chimpanzee	Eastern Chimpanzee	Pan troglodytes	P. t. schweinfurthii	Hominoid	Semi-captive	Omnivore	Uganda	Ngamba Island	Ngamba Island	2011-03-10	RNAlater	2016-07-01	2016-07-27	21542	19788	19241	17702
Asega.P	GACTAGTCAG	CCTACGGGAGGCAGCAG	M	Penile	Chimpanzee	Eastern Chimpanzee	Pan troglodytes	P. t. schweinfurthii	Hominoid	Semi-captive	Omnivore	Uganda	Ngamba Island	Ngamba Island	2011-02-21	RNAlater	2016-06-28	2016-07-27	21712	19012	18456	17449
Balaku.P	GACTCATGCT	CCTACGGGAGGCAGCAG	M	Penile	Chimpanzee	Eastern Chimpanzee	Pan troglodytes	P. t. schweinfurthii	Hominoid	Semi-captive	Omnivore	Uganda	Ngamba Island	Ngamba Island	2011-03-08	RNAlater	2016-06-30	2016-07-27	31034	26779	26458	24209
Baron.P	CACATACAGT	CCTACGGGAGGCAGCAG	M	Penile	Chimpanzee	Eastern Chimpanzee	Pan troglodytes	P. t. schweinfurthii	Hominoid	Semi-captive	Omnivore	Uganda	Ngamba Island	Ngamba Island	2011-03-09	RNAlater	2016-06-30	2016-07-27	25292	21682	21053	20214
Bwambale.P	ACGTCAGTAT	CCTACGGGAGGCAGCAG	M	Penile	Chimpanzee	Eastern Chimpanzee	Pan troglodytes	P. t. schweinfurthii	Hominoid	Semi-captive	Omnivore	Uganda	Ngamba Island	Ngamba Island	2011-03-09	RNAlater	2016-06-28	2016-07-27	22513	19318	18969	18250
Eddie.P	GCGTAGACGA	CCTACGGGAGGCAGCAG	M	Penile	Chimpanzee	Eastern Chimpanzee	Pan troglodytes	P. t. schweinfurthii	Hominoid	Semi-captive	Omnivore	Uganda	Ngamba Island	Ngamba Island	2011-03-02	RNAlater	2016-06-30	2016-07-27	20907	17751	17430	15328
Indi.P	GTCTGATACG	CCTACGGGAGGCAGCAG	M	Penile	Chimpanzee	Eastern Chimpanzee	Pan troglodytes	P. t. schweinfurthii	Hominoid	Semi-captive	Omnivore	Uganda	Ngamba Island	Ngamba Island	2011-03-03	RNAlater	2016-06-30	2016-07-27	12105	10347	9262	8163
Kalema.P	GCGAGATGTA	CCTACGGGAGGCAGCAG	M	Penile	Chimpanzee	Eastern Chimpanzee	Pan troglodytes	P. t. schweinfurthii	Hominoid	Semi-captive	Omnivore	Uganda	Ngamba Island	Ngamba Island	2011-03-02	RNAlater	2016-06-30	2016-07-27	13995	11922	11597	10740
Kisembo.P	CACAGTGATG	CCTACGGGAGGCAGCAG	M	Penile	Chimpanzee	Eastern Chimpanzee	Pan troglodytes	P. t. schweinfurthii	Hominoid	Semi-captive	Omnivore	Uganda	Ngamba Island	Ngamba Island	2011-03-08	RNAlater	2016-06-30	2016-07-27	19335	16290	15913	12205
Kityo.P	CAGCTATAGC	CCTACGGGAGGCAGCAG	M	Penile	Chimpanzee	Eastern Chimpanzee	Pan troglodytes	P. t. schweinfurthii	Hominoid	Semi-captive	Omnivore	Uganda	Ngamba Island	Ngamba Island	2011-03-08	RNAlater	2016-06-30	2016-07-27	27278	23204	22776	21399
Maisko.P	CGAGCTAGCA	CCTACGGGAGGCAGCAG	M	Penile	Chimpanzee	Eastern Chimpanzee	Pan troglodytes	P. t. schweinfurthii	Hominoid	Semi-captive	Omnivore	Uganda	Ngamba Island	Ngamba Island	2011-03-01	RNAlater	2016-06-30	2016-07-27	21448	18117	16974	14642
Mika.P	TCGATCGACA	CCTACGGGAGGCAGCAG	M	Penile	Chimpanzee	Eastern Chimpanzee	Pan troglodytes	P. t. schweinfurthii	Hominoid	Semi-captive	Omnivore	Uganda	Ngamba Island	Ngamba Island	2011-03-02	RNAlater	2016-06-30	2016-07-27	30068	26000	25619	23506
Okech.P	GATGACTACG	CCTACGGGAGGCAGCAG	M	Penile	Chimpanzee	Eastern Chimpanzee	Pan troglodytes	P. t. schweinfurthii	Hominoid	Semi-captive	Omnivore	Uganda	Ngamba Island	Ngamba Island	2011-03-08	RNAlater	2016-06-30	2016-07-27	19477	17009	16497	14639
Rambo.P	GCACGCGTAT	CCTACGGGAGGCAGCAG	M	Penile	Chimpanzee	Eastern Chimpanzee	Pan troglodytes	P. t. schweinfurthii	Hominoid	Semi-captive	Omnivore	Uganda	Ngamba Island	Ngamba Island	2011-03-10	RNAlater	2016-06-30	2016-07-27	21758	18833	18763	18185
Robbie.P	ACTAGCTGTC	CCTACGGGAGGCAGCAG	M	Penile	Chimpanzee	Eastern Chimpanzee	Pan troglodytes	P. t. schweinfurthii	Hominoid	Semi-captive	Omnivore	Uganda	Ngamba Island	Ngamba Island	2011-03-03	RNAlater	2016-06-30	2016-07-27	27938	23547	23318	20691
Rutoto.P	TACACAGTAG	CCTACGGGAGGCAGCAG	M	Penile	Chimpanzee	Eastern Chimpanzee	Pan troglodytes	P. t. schweinfurthii	Hominoid	Semi-captive	Omnivore	Uganda	Ngamba Island	Ngamba Island		RNAlater	2016-06-28	2016-07-27	26636	23366	22771	22354
Sunday.P	CTACGATCAG	CCTACGGGAGGCAGCAG	M	Penile	Chimpanzee	Eastern Chimpanzee	Pan troglodytes	P. t. schweinfurthii	Hominoid	Semi-captive	Omnivore	Uganda	Ngamba Island	Ngamba Island	2011-02-19	RNAlater	2016-06-28	2016-07-27	28320	24758	24449	22061
Tumbo.P	GCAGTATGCG	CCTACGGGAGGCAGCAG	M	Penile	Chimpanzee	Eastern Chimpanzee	Pan troglodytes	P. t. schweinfurthii	Hominoid	Semi-captive	Omnivore	Uganda	Ngamba Island	Ngamba Island	2011-03-02	RNAlater	2016-06-30	2016-07-27	13063	10788	10506	10019
Umugenzi.P	ACTGCGTGTC	CCTACGGGAGGCAGCAG	M	Penile	Chimpanzee	Eastern Chimpanzee	Pan troglodytes	P. t. schweinfurthii	Hominoid	Semi-captive	Omnivore	Uganda	Ngamba Island	Ngamba Island	2011-03-03	RNAlater	2016-06-30	2016-07-27	26744	22859	22423	21179
Umutama.P	CGATCGACTG	CCTACGGGAGGCAGCAG	M	Penile	Chimpanzee	Eastern Chimpanzee	Pan troglodytes	P. t. schweinfurthii	Hominoid	Semi-captive	Omnivore	Uganda	Ngamba Island	Ngamba Island	2011-03-03	RNAlater	2016-06-30	2016-07-27	20771	17357	17063	15868
Afrika.R	CACTATGTCG	CCTACGGGAGGCAGCAG	F	Rectal	Chimpanzee	Eastern Chimpanzee	Pan troglodytes	P. t. schweinfurthii	Hominoid	Semi-captive	Omnivore	Uganda	Ngamba Island	Ngamba Island	2011-03-09	RNAlater	2016-06-24	2016-07-27	20008	17135	16040	14670
Asega.R	TATCATGTGC	CCTACGGGAGGCAGCAG	M	Rectal	Chimpanzee	Eastern Chimpanzee	Pan troglodytes	P. t. schweinfurthii	Hominoid	Semi-captive	Omnivore	Uganda	Ngamba Island	Ngamba Island	2011-03-20	RNAlater	2016-06-24	2016-07-27	21604	19446	18600	17016
Bahati.R	CGTCTATGAT	CCTACGGGAGGCAGCAG	F	Rectal	Chimpanzee	Eastern Chimpanzee	Pan troglodytes	P. t. schweinfurthii	Hominoid	Semi-captive	Omnivore	Uganda	Ngamba Island	Ngamba Island	2011-03-01	RNAlater	2016-06-24	2016-07-27	20507	17803	16741	14908
Baron.R	CGTACTACGT	CCTACGGGAGGCAGCAG	M	Rectal	Chimpanzee	Eastern Chimpanzee	Pan troglodytes	P. t. schweinfurthii	Hominoid	Semi-captive	Omnivore	Uganda	Ngamba Island	Ngamba Island	2011-03-09	RNAlater	2016-06-24	2016-07-27	24566	21088	20273	18190
Becky.R	GTGATACTGA	CCTACGGGAGGCAGCAG	F	Rectal	Chimpanzee	Eastern Chimpanzee	Pan troglodytes	P. t. schweinfurthii	Hominoid	Semi-captive	Omnivore	Uganda	Ngamba Island	Ngamba Island	2011-03-08	RNAlater	2016-06-24	2016-07-27	19804	17280	16184	14595
Billi.R	TCACGCTATG	CCTACGGGAGGCAGCAG	F	Rectal	Chimpanzee	Eastern Chimpanzee	Pan troglodytes	P. t. schweinfurthii	Hominoid	Semi-captive	Omnivore	Uganda	Ngamba Island	Ngamba Island	2011-03-09	RNAlater	2016-06-24	2016-07-27	17663	15491	14553	13341
Bwambale.R	TATCTCATGC	CCTACGGGAGGCAGCAG	M	Rectal	Chimpanzee	Eastern Chimpanzee	Pan troglodytes	P. t. schweinfurthii	Hominoid	Semi-captive	Omnivore	Uganda	Ngamba Island	Ngamba Island	2011-03-09	RNAlater	2016-06-24	2016-07-27	22221	19902	18921	17511
Cindy.R	GTGACTCGTC	CCTACGGGAGGCAGCAG	F	Rectal	Chimpanzee	Eastern Chimpanzee	Pan troglodytes	P. t. schweinfurthii	Hominoid	Semi-captive	Omnivore	Uganda	Ngamba Island	Ngamba Island	2011-03-01	RNAlater	2016-06-24	2016-07-27	20702	18142	17025	15516
Connie.R	CTAGATCTGA	CCTACGGGAGGCAGCAG	F	Rectal	Chimpanzee	Eastern Chimpanzee	Pan troglodytes	P. t. schweinfurthii	Hominoid	Semi-captive	Omnivore	Uganda	Ngamba Island	Ngamba Island		RNAlater	2016-06-27	2016-07-27	18060	15331	14298	13037
Indi.R	TCTGAGCGCA	CCTACGGGAGGCAGCAG	M	Rectal	Chimpanzee	Eastern Chimpanzee	Pan troglodytes	P. t. schweinfurthii	Hominoid	Semi-captive	Omnivore	Uganda	Ngamba Island	Ngamba Island	2011-03-03	RNAlater	2016-06-24	2016-07-27	20646	18142	17067	14009
Katie.R	CTCAGCAGTG	CCTACGGGAGGCAGCAG	F	Rectal	Chimpanzee	Eastern Chimpanzee	Pan troglodytes	P. t. schweinfurthii	Hominoid	Semi-captive	Omnivore	Uganda	Ngamba Island	Ngamba Island		RNAlater	2016-06-27	2016-07-27	20823	18054	16931	14639
Kaza.R	TAGCGCGTAG	CCTACGGGAGGCAGCAG	F	Rectal	Chimpanzee	Eastern Chimpanzee	Pan troglodytes	P. t. schweinfurthii	Hominoid	Semi-captive	Omnivore	Uganda	Ngamba Island	Ngamba Island	2011-03-01	RNAlater	2016-06-24	2016-07-27	17879	15900	14873	13650
Kidogo.R	TGCTACATCA	CCTACGGGAGGCAGCAG	M	Rectal	Chimpanzee	Eastern Chimpanzee	Pan troglodytes	P. t. schweinfurthii	Hominoid	Semi-captive	Omnivore	Uganda	Ngamba Island	Ngamba Island		RNAlater	2016-06-27	2016-07-27	12139	10491	9803	9111
Kisembo.R	CTATACAGTG	CCTACGGGAGGCAGCAG	M	Rectal	Chimpanzee	Eastern Chimpanzee	Pan troglodytes	P. t. schweinfurthii	Hominoid	Semi-captive	Omnivore	Uganda	Ngamba Island	Ngamba Island	2011-03-03	RNAlater	2016-06-24	2016-07-27	18666	16206	15289	13120
Kityo.R	TCGAGTAGCG	CCTACGGGAGGCAGCAG	M	Rectal	Chimpanzee	Eastern Chimpanzee	Pan troglodytes	P. t. schweinfurthii	Hominoid	Semi-captive	Omnivore	Uganda	Ngamba Island	Ngamba Island	2011-03-08	RNAlater	2016-06-24	2016-07-27	23322	20432	19533	17929
Maisko.R	CAGAGCTAGT	CCTACGGGAGGCAGCAG	M	Rectal	Chimpanzee	Eastern Chimpanzee	Pan troglodytes	P. t. schweinfurthii	Hominoid	Semi-captive	Omnivore	Uganda	Ngamba Island	Ngamba Island	2011-03-01	RNAlater	2016-06-30	2016-07-27	27438	23398	22296	20929
Makia.R	TGATCAGTCA	CCTACGGGAGGCAGCAG	F	Rectal	Chimpanzee	Eastern Chimpanzee	Pan troglodytes	P. t. schweinfurthii	Hominoid	Semi-captive	Omnivore	Uganda	Ngamba Island	Ngamba Island	2011-03-03	RNAlater	2016-06-24	2016-07-27	17026	15335	14402	13728
Megan.R	TCGCGTGAGA	CCTACGGGAGGCAGCAG	F	Rectal	Chimpanzee	Eastern Chimpanzee	Pan troglodytes	P. t. schweinfurthii	Hominoid	Semi-captive	Omnivore	Uganda	Ngamba Island	Ngamba Island	2011-03-03	RNAlater	2016-06-24	2016-07-27	23462	20504	19454	18302
Naku.R	GTACTCGCGA	CCTACGGGAGGCAGCAG	F	Rectal	Chimpanzee	Eastern Chimpanzee	Pan troglodytes	P. t. schweinfurthii	Hominoid	Semi-captive	Omnivore	Uganda	Ngamba Island	Ngamba Island	2011-02-27	RNAlater	2016-07-01	2016-07-27	19419	17061	16520	14642
Ndyakira.R	CATGAGTGTA	CCTACGGGAGGCAGCAG	F	Rectal	Chimpanzee	Eastern Chimpanzee	Pan troglodytes	P. t. schweinfurthii	Hominoid	Semi-captive	Omnivore	Uganda	Ngamba Island	Ngamba Island	2011-03-01	RNAlater	2016-06-24	2016-07-27	20191	17288	16130	14862
Nkuumwa.R	TAGACGTGCT	CCTACGGGAGGCAGCAG	F	Rectal	Chimpanzee	Eastern Chimpanzee	Pan troglodytes	P. t. schweinfurthii	Hominoid	Semi-captive	Omnivore	Uganda	Ngamba Island	Ngamba Island	2011-03-09	RNAlater	2016-06-24	2016-07-27	21248	19024	18194	16182
Okech.R	TGATACTCTG	CCTACGGGAGGCAGCAG	M	Rectal	Chimpanzee	Eastern Chimpanzee	Pan troglodytes	P. t. schweinfurthii	Hominoid	Semi-captive	Omnivore	Uganda	Ngamba Island	Ngamba Island	2011-03-08	RNAlater	2016-06-24	2016-07-27	20980	19267	18686	17474
Pasa.R	GAGATCAGTC	CCTACGGGAGGCAGCAG	F	Rectal	Chimpanzee	Eastern Chimpanzee	Pan troglodytes	P. t. schweinfurthii	Hominoid	Semi-captive	Omnivore	Uganda	Ngamba Island	Ngamba Island	2011-03-09	RNAlater	2016-06-24	2016-07-27	25095	22000	21171	18183
Peace.R	CGTCACAGTA	CCTACGGGAGGCAGCAG	F	Rectal	Chimpanzee	Eastern Chimpanzee	Pan troglodytes	P. t. schweinfurthii	Hominoid	Semi-captive	Omnivore	Uganda	Ngamba Island	Ngamba Island	2011-03-03	RNAlater	2016-06-24	2016-07-27	26216	22616	21546	18411
Robbie.R	CAGCTGAGTA	CCTACGGGAGGCAGCAG	M	Rectal	Chimpanzee	Eastern Chimpanzee	Pan troglodytes	P. t. schweinfurthii	Hominoid	Semi-captive	Omnivore	Uganda	Ngamba Island	Ngamba Island	2011-03-03	RNAlater	2016-06-24	2016-07-27	21397	18576	17381	15541
Rutoto.R	TGATAGAGAG	CCTACGGGAGGCAGCAG	M	Rectal	Chimpanzee	Eastern Chimpanzee	Pan troglodytes	P. t. schweinfurthii	Hominoid	Semi-captive	Omnivore	Uganda	Ngamba Island	Ngamba Island		RNAlater	2016-06-27	2016-07-27	25881	23211	21895	20539
Sally.R	GTAGTACACA	CCTACGGGAGGCAGCAG	F	Rectal	Chimpanzee	Eastern Chimpanzee	Pan troglodytes	P. t. schweinfurthii	Hominoid	Semi-captive	Omnivore	Uganda	Ngamba Island	Ngamba Island	2011-03-08	RNAlater	2016-06-27	2016-07-27	20125	17650	16715	15616
Sophie.R	CTACTGATGA	CCTACGGGAGGCAGCAG	F	Rectal	Chimpanzee	Eastern Chimpanzee	Pan troglodytes	P. t. schweinfurthii	Hominoid	Semi-captive	Omnivore	Uganda	Ngamba Island	Ngamba Island	2011-03-03	RNAlater	2016-06-24	2016-07-27	21700	18710	17405	15659
Sunday.R	TCAGCGATAT	CCTACGGGAGGCAGCAG	M	Rectal	Chimpanzee	Eastern Chimpanzee	Pan troglodytes	P. t. schweinfurthii	Hominoid	Semi-captive	Omnivore	Uganda	Ngamba Island	Ngamba Island	2011-03-02	RNAlater	2016-06-24	2016-07-27	24008	21258	20479	19113
Surprise.R	CTAGAGTATC	CCTACGGGAGGCAGCAG	F	Rectal	Chimpanzee	Eastern Chimpanzee	Pan troglodytes	P. t. schweinfurthii	Hominoid	Semi-captive	Omnivore	Uganda	Ngamba Island	Ngamba Island		RNAlater	2016-07-01	2016-07-27	18425	15852	14884	13196
Umugenzi.R	CATGCATCAT	CCTACGGGAGGCAGCAG	M	Rectal	Chimpanzee	Eastern Chimpanzee	Pan troglodytes	P. t. schweinfurthii	Hominoid	Semi-captive	Omnivore	Uganda	Ngamba Island	Ngamba Island	2011-03-03	RNAlater	2016-06-24	2016-07-27	16937	14130	13124	11459
Umutama.R	TGTCGTCATA	CCTACGGGAGGCAGCAG	M	Rectal	Chimpanzee	Eastern Chimpanzee	Pan troglodytes	P. t. schweinfurthii	Hominoid	Semi-captive	Omnivore	Uganda	Ngamba Island	Ngamba Island	2011-03-03	RNAlater	2016-06-24	2016-07-27	16942	15387	14512	12425
Afrika.V	CAGTCTACAT	CCTACGGGAGGCAGCAG	F	Vaginal	Chimpanzee	Eastern Chimpanzee	Pan troglodytes	P. t. schweinfurthii	Hominoid	Semi-captive	Omnivore	Uganda	Ngamba Island	Ngamba Island	2011-03-09	RNAlater	2016-06-28	2016-07-27	27393	23599	23211	21010
Bahati.V	AGTATCGTAC	CCTACGGGAGGCAGCAG	F	Vaginal	Chimpanzee	Eastern Chimpanzee	Pan troglodytes	P. t. schweinfurthii	Hominoid	Semi-captive	Omnivore	Uganda	Ngamba Island	Ngamba Island	2011-03-01	RNAlater	2016-06-28	2016-07-27	31664	28131	27624	26132
Becky.V	TACGTATAGC	CCTACGGGAGGCAGCAG	F	Vaginal	Chimpanzee	Eastern Chimpanzee	Pan troglodytes	P. t. schweinfurthii	Hominoid	Semi-captive	Omnivore	Uganda	Ngamba Island	Ngamba Island	2011-03-08	RNAlater	2016-06-29	2016-07-27	27594	24656	24395	23177
Billi.V	TGCGAGACGT	CCTACGGGAGGCAGCAG	F	Vaginal	Chimpanzee	Eastern Chimpanzee	Pan troglodytes	P. t. schweinfurthii	Hominoid	Semi-captive	Omnivore	Uganda	Ngamba Island	Ngamba Island	2011-03-09	RNAlater	2016-06-28	2016-07-27	24750	21878	21621	20908
Cindy.V	GCTACTAGCG	CCTACGGGAGGCAGCAG	F	Vaginal	Chimpanzee	Eastern Chimpanzee	Pan troglodytes	P. t. schweinfurthii	Hominoid	Semi-captive	Omnivore	Uganda	Ngamba Island	Ngamba Island	2011-03-01	RNAlater	2016-06-28	2016-07-27	33075	28284	27801	26154
Connie.V	CTGATGCAGA	CCTACGGGAGGCAGCAG	F	Vaginal	Chimpanzee	Eastern Chimpanzee	Pan troglodytes	P. t. schweinfurthii	Hominoid	Semi-captive	Omnivore	Uganda	Ngamba Island	Ngamba Island		RNAlater	2016-06-28	2016-07-27	21079	18090	17008	14968
Ikuru.V	CAGAGAGTCA	CCTACGGGAGGCAGCAG	F	Vaginal	Chimpanzee	Eastern Chimpanzee	Pan troglodytes	P. t. schweinfurthii	Hominoid	Semi-captive	Omnivore	Uganda	Ngamba Island	Ngamba Island	2011-03-10	RNAlater	2016-06-30	2016-07-27	31017	27015	26530	22713
Katie.V	TACTGCAGCG	CCTACGGGAGGCAGCAG	F	Vaginal	Chimpanzee	Eastern Chimpanzee	Pan troglodytes	P. t. schweinfurthii	Hominoid	Semi-captive	Omnivore	Uganda	Ngamba Island	Ngamba Island		RNAlater	2016-06-28	2016-07-27	23425	20344	19310	18034
Kaza.V	CGCAGAGCAT	CCTACGGGAGGCAGCAG	F	Vaginal	Chimpanzee	Eastern Chimpanzee	Pan troglodytes	P. t. schweinfurthii	Hominoid	Semi-captive	Omnivore	Uganda	Ngamba Island	Ngamba Island	2011-03-01	RNAlater	2016-06-28	2016-07-27	26749	22841	22572	20049
Kidogo.V	TCATATCGCG	CCTACGGGAGGCAGCAG	F	Vaginal	Chimpanzee	Eastern Chimpanzee	Pan troglodytes	P. t. schweinfurthii	Hominoid	Semi-captive	Omnivore	Uganda	Ngamba Island	Ngamba Island		RNAlater	2016-06-28	2016-07-27	28970	25588	24956	20916
Makia.V	GCACTAGACA	CCTACGGGAGGCAGCAG	F	Vaginal	Chimpanzee	Eastern Chimpanzee	Pan troglodytes	P. t. schweinfurthii	Hominoid	Semi-captive	Omnivore	Uganda	Ngamba Island	Ngamba Island	2011-03-08	RNAlater	2016-06-30	2016-07-27	25847	22226	21849	19028
Megan.V	GATACACTGA	CCTACGGGAGGCAGCAG	F	Vaginal	Chimpanzee	Eastern Chimpanzee	Pan troglodytes	P. t. schweinfurthii	Hominoid	Semi-captive	Omnivore	Uganda	Ngamba Island	Ngamba Island	2011-03-03	RNAlater	2016-06-29	2016-07-27	21444	18571	17417	14727
Nagoti.V	GAGACTATGC	CCTACGGGAGGCAGCAG	F	Vaginal	Chimpanzee	Eastern Chimpanzee	Pan troglodytes	P. t. schweinfurthii	Hominoid	Semi-captive	Omnivore	Uganda	Ngamba Island	Ngamba Island	2011-03-02	RNAlater	2016-06-30	2016-07-27	35090	31215	30780	28917
Naku.V	AGTGTGTCTA	CCTACGGGAGGCAGCAG	F	Vaginal	Chimpanzee	Eastern Chimpanzee	Pan troglodytes	P. t. schweinfurthii	Hominoid	Semi-captive	Omnivore	Uganda	Ngamba Island	Ngamba Island	2011-02-27	RNAlater	2016-06-28	2016-07-27	27941	25216	24848	23809
Namukisa.V	GCAGCTGTCA	CCTACGGGAGGCAGCAG	F	Vaginal	Chimpanzee	Eastern Chimpanzee	Pan troglodytes	P. t. schweinfurthii	Hominoid	Semi-captive	Omnivore	Uganda	Ngamba Island	Ngamba Island	2011-03-02	RNAlater	2016-06-30	2016-07-27	30730	26829	25984	24412
Nani.V	CTAGCAGATG	CCTACGGGAGGCAGCAG	F	Vaginal	Chimpanzee	Eastern Chimpanzee	Pan troglodytes	P. t. schweinfurthii	Hominoid	Semi-captive	Omnivore	Uganda	Ngamba Island	Ngamba Island	2011-03-10	RNAlater	2016-06-30	2016-07-27	20959	18079	17349	16779
Natasha.V	CATGATACGC	CCTACGGGAGGCAGCAG	F	Vaginal	Chimpanzee	Eastern Chimpanzee	Pan troglodytes	P. t. schweinfurthii	Hominoid	Semi-captive	Omnivore	Uganda	Ngamba Island	Ngamba Island	2011-03-02	RNAlater	2016-06-30	2016-07-27	27438	23436	23163	20695
Ndyakira.V	GTGACGTACG	CCTACGGGAGGCAGCAG	F	Vaginal	Chimpanzee	Eastern Chimpanzee	Pan troglodytes	P. t. schweinfurthii	Hominoid	Semi-captive	Omnivore	Uganda	Ngamba Island	Ngamba Island	2011-03-01	RNAlater	2016-06-28	2016-07-27	22028	19371	18350	17379
Nkuumwa.V	TCGATGCGCT	CCTACGGGAGGCAGCAG	F	Vaginal	Chimpanzee	Eastern Chimpanzee	Pan troglodytes	P. t. schweinfurthii	Hominoid	Semi-captive	Omnivore	Uganda	Ngamba Island	Ngamba Island	2011-03-09	RNAlater	2016-06-30	2016-07-27	23401	20457	19694	17451
Pasa.V	CGATGACAGA	CCTACGGGAGGCAGCAG	F	Vaginal	Chimpanzee	Eastern Chimpanzee	Pan troglodytes	P. t. schweinfurthii	Hominoid	Semi-captive	Omnivore	Uganda	Ngamba Island	Ngamba Island	2011-03-09	RNAlater	2016-06-29	2016-07-27	27356	23616	22537	20603
Peace.V	TGTACAGCGA	CCTACGGGAGGCAGCAG	F	Vaginal	Chimpanzee	Eastern Chimpanzee	Pan troglodytes	P. t. schweinfurthii	Hominoid	Semi-captive	Omnivore	Uganda	Ngamba Island	Ngamba Island	2011-03-03	RNAlater	2016-06-29	2016-07-27	25772	22990	22430	19717
Sally.V	TCACAGCATA	CCTACGGGAGGCAGCAG	F	Vaginal	Chimpanzee	Eastern Chimpanzee	Pan troglodytes	P. t. schweinfurthii	Hominoid	Semi-captive	Omnivore	Uganda	Ngamba Island	Ngamba Island	2011-03-08	RNAlater	2016-06-30	2016-07-27	24508	21150	19576	18389
Sophie.V	CGACGCTGAT	CCTACGGGAGGCAGCAG	F	Vaginal	Chimpanzee	Eastern Chimpanzee	Pan troglodytes	P. t. schweinfurthii	Hominoid	Semi-captive	Omnivore	Uganda	Ngamba Island	Ngamba Island	2011-03-03	RNAlater	2016-06-29	2016-07-27	29686	25709	25245	24456
Surprise.V	ACGTATCATC	CCTACGGGAGGCAGCAG	F	Vaginal	Chimpanzee	Eastern Chimpanzee	Pan troglodytes	P. t. schweinfurthii	Hominoid	Semi-captive	Omnivore	Uganda	Ngamba Island	Ngamba Island		RNAlater	2016-06-28	2016-07-27	34420	29808	29395	24938
Yoyo.V	ACTGATGTAG	CCTACGGGAGGCAGCAG	F	Vaginal	Chimpanzee	Eastern Chimpanzee	Pan troglodytes	P. t. schweinfurthii	Hominoid	Semi-captive	Omnivore	Uganda	Ngamba Island	Ngamba Island	2011-03-10	RNAlater	2016-06-30	2016-07-27	32253	27656	27155	23628
ELWood.RE	GACGTCTGCT	CCTACGGGAGGCAGCAG	M	Otic	Gibbon	Eastern Hoolock Gibbon	Hoolock leuconedys		Hominoid	Captive	Omnivore	USA	Gibbon Conservation Center	Gibbon Conservation Center	2016-09-26	RNAlater	2017-03-28	2017-05-15	74	4	1	1
UMNYT.RE	CACTATGTCG	CCTACGGGAGGCAGCAG	M	Otic	Gibbon	Eastern Hoolock Gibbon	Hoolock leuconedys		Hominoid	Captive	Omnivore	USA	Gibbon Conservation Center	Gibbon Conservation Center	2016-09-26	RNAlater	2017-04-04	2017-05-15	7766	7001	6977	6923
ELWood.RN	GCTCATATGC	CCTACGGGAGGCAGCAG	M	Nasal	Gibbon	Eastern Hoolock Gibbon	Hoolock leuconedys		Hominoid	Captive	Omnivore	USA	Gibbon Conservation Center	Gibbon Conservation Center	2016-09-26	RNAlater	2017-03-28	2017-05-15	1	1	1	1
UMNYT.EN	TGATACTCTG	CCTACGGGAGGCAGCAG	M	Nasal	Gibbon	Eastern Hoolock Gibbon	Hoolock leuconedys		Hominoid	Captive	Omnivore	USA	Gibbon Conservation Center	Gibbon Conservation Center	2016-09-26	Ethanol	2017-04-04	2017-05-15	21543	20442	20181	19812
ELWood.RO	TAGAGTCTGT	CCTACGGGAGGCAGCAG	M	Oral	Gibbon	Eastern Hoolock Gibbon	Hoolock leuconedys		Hominoid	Captive	Omnivore	USA	Gibbon Conservation Center	Gibbon Conservation Center	2016-09-26	RNAlater	2017-03-28	2017-05-15	25369	24629	24344	22251
UMNYT.RO	TCTGAGCGCA	CCTACGGGAGGCAGCAG	M	Oral	Gibbon	Eastern Hoolock Gibbon	Hoolock leuconedys		Hominoid	Captive	Omnivore	USA	Gibbon Conservation Center	Gibbon Conservation Center	2016-09-26	RNAlater	2017-04-04	2017-05-15	43379	40476	40008	35197
ELWood.EP	CTAGAGTATC	CCTACGGGAGGCAGCAG	M	Penile	Gibbon	Eastern Hoolock Gibbon	Hoolock leuconedys		Hominoid	Captive	Omnivore	USA	Gibbon Conservation Center	Gibbon Conservation Center	2016-09-26	Ethanol	2017-03-28	2017-05-15	38027	34989	34084	27773
UMNYT.RP	TAGCGCGTAG	CCTACGGGAGGCAGCAG	M	Penile	Gibbon	Eastern Hoolock Gibbon	Hoolock leuconedys		Hominoid	Captive	Omnivore	USA	Gibbon Conservation Center	Gibbon Conservation Center	2016-09-26	RNAlater	2017-04-04	2017-05-15	39116	37245	37071	34714
ELWood.EA	GACTGTACGT	CCTACGGGAGGCAGCAG	M	Rectal	Gibbon	Eastern Hoolock Gibbon	Hoolock leuconedys		Hominoid	Captive	Omnivore	USA	Gibbon Conservation Center	Gibbon Conservation Center	2016-09-26	Ethanol	2017-03-28	2017-05-15	45572	42162	40750	26076
ELWOOD.RF	TCAGCGATAT	CCTACGGGAGGCAGCAG	M	Rectal	Gibbon	Eastern Hoolock Gibbon	Hoolock leuconedys		Hominoid	Captive	Omnivore	USA	Gibbon Conservation Center	Gibbon Conservation Center	2016-11-01	RNAlater	2017-04-12	2017-05-19	12272	5068	4657	4423
ELWood.EAP	CTATACAGTG	CCTACGGGAGGCAGCAG	M	Axilla	Gibbon	Eastern Hoolock Gibbon	Hoolock leuconedys		Hominoid	Captive	Omnivore	USA	Gibbon Conservation Center	Gibbon Conservation Center	2016-09-26	Ethanol	2017-03-28	2017-05-15	29140	26749	26161	21947
UMNYT.RAP	TATCGATGCT	CCTACGGGAGGCAGCAG	M	Axilla	Gibbon	Eastern Hoolock Gibbon	Hoolock leuconedys		Hominoid	Captive	Omnivore	USA	Gibbon Conservation Center	Gibbon Conservation Center	2016-09-26	RNAlater	2017-03-28	2017-05-15	11379	10797	10776	10776
60.01.E	TAGGTGGAAT	CCTACGGGAGGCAGCAG	M	Otic	Howler Monkey	Guatemalan black howler	Alouatta pigra		Platyrrhini	Wild	Folivore	Guatemala	El Chal, Dolores, Peten, Guatemala	El Chal, Dolores, Peten, Guatemala	2008-12-03	RNAlater	2016-07-06	2016-07-31	14568	13462	13347	12838
60.02.E	CTCGTTATTC	CCTACGGGAGGCAGCAG	F	Otic	Howler Monkey	Guatemalan black howler	Alouatta pigra		Platyrrhini	Wild	Folivore	Guatemala	El Chal, Dolores, Peten, Guatemala	El Chal, Dolores, Peten, Guatemala	2008-12-03	RNAlater	2016-07-06	2016-07-31	10699	9731	9581	9453
61.01.E	GGTGTCTTGT	CCTACGGGAGGCAGCAG	F	Otic	Howler Monkey	Guatemalan black howler	Alouatta pigra		Platyrrhini	Wild	Folivore	Guatemala	El Chal, Dolores, Peten, Guatemala	El Chal, Dolores, Peten, Guatemala	2008-12-04	RNAlater	2016-07-06	2016-07-31	11087	10401	10307	10015
61.02.E	GATGAGGTAT	CCTACGGGAGGCAGCAG	F	Otic	Howler Monkey	Guatemalan black howler	Alouatta pigra		Platyrrhini	Wild	Folivore	Guatemala	El Chal, Dolores, Peten, Guatemala	El Chal, Dolores, Peten, Guatemala	2008-12-04	RNAlater	2016-07-06	2016-07-31	11099	10359	10178	9965
61.03.E	GTTCGATTGT	CCTACGGGAGGCAGCAG	M	Otic	Howler Monkey	Guatemalan black howler	Alouatta pigra		Platyrrhini	Wild	Folivore	Guatemala	El Chal, Dolores, Peten, Guatemala	El Chal, Dolores, Peten, Guatemala	2008-12-04	RNAlater	2016-07-06	2016-07-31	16884	15409	15226	15000
61.04.E	CCTGTGTAGA	CCTACGGGAGGCAGCAG	F	Otic	Howler Monkey	Guatemalan black howler	Alouatta pigra		Platyrrhini	Wild	Folivore	Guatemala	El Chal, Dolores, Peten, Guatemala	El Chal, Dolores, Peten, Guatemala	2008-12-04	RNAlater	2016-07-06	2016-07-31	16593	15167	15099	15030
60.01.N	TGTAGGTGGA	CCTACGGGAGGCAGCAG	M	Nasal	Howler Monkey	Guatemalan black howler	Alouatta pigra		Platyrrhini	Wild	Folivore	Guatemala	El Chal, Dolores, Peten, Guatemala	El Chal, Dolores, Peten, Guatemala	2008-12-03	RNAlater	2016-07-06	2016-07-31	20566	19712	19605	19503
60.02.N	GGAAGTAAGG	CCTACGGGAGGCAGCAG	F	Nasal	Howler Monkey	Guatemalan black howler	Alouatta pigra		Platyrrhini	Wild	Folivore	Guatemala	El Chal, Dolores, Peten, Guatemala	El Chal, Dolores, Peten, Guatemala	2008-12-03	RNAlater	2016-07-06	2016-07-31	15320	14194	14142	14070
61.01.N	GATGGTTGTA	CCTACGGGAGGCAGCAG	F	Nasal	Howler Monkey	Guatemalan black howler	Alouatta pigra		Platyrrhini	Wild	Folivore	Guatemala	El Chal, Dolores, Peten, Guatemala	El Chal, Dolores, Peten, Guatemala	2008-12-04	RNAlater	2016-07-06	2016-07-31	14134	13352	13307	13296
61.02.N	GGTGTTAGTG	CCTACGGGAGGCAGCAG	F	Nasal	Howler Monkey	Guatemalan black howler	Alouatta pigra		Platyrrhini	Wild	Folivore	Guatemala	El Chal, Dolores, Peten, Guatemala	El Chal, Dolores, Peten, Guatemala	2008-12-04	RNAlater	2016-07-06	2016-07-31	17015	16017	15922	15903
61.03.N	GGTAGAATGA	CCTACGGGAGGCAGCAG	M	Nasal	Howler Monkey	Guatemalan black howler	Alouatta pigra		Platyrrhini	Wild	Folivore	Guatemala	El Chal, Dolores, Peten, Guatemala	El Chal, Dolores, Peten, Guatemala	2008-12-04	RNAlater	2016-07-06	2016-07-31	18615	17260	17147	17027
61.04.N	GATAAGAAGG	CCTACGGGAGGCAGCAG	F	Nasal	Howler Monkey	Guatemalan black howler	Alouatta pigra		Platyrrhini	Wild	Folivore	Guatemala	El Chal, Dolores, Peten, Guatemala	El Chal, Dolores, Peten, Guatemala	2008-12-04	RNAlater	2016-07-06	2016-07-31	23069	21671	21588	21363
60.01.O	GTGTGGTTGT	CCTACGGGAGGCAGCAG	M	Oral	Howler Monkey	Guatemalan black howler	Alouatta pigra		Platyrrhini	Wild	Folivore	Guatemala	El Chal, Dolores, Peten, Guatemala	El Chal, Dolores, Peten, Guatemala	2008-12-03	RNAlater	2016-07-06	2016-07-31	17454	16482	16174	14211
60.02.O	GTAATGGAGT	CCTACGGGAGGCAGCAG	F	Oral	Howler Monkey	Guatemalan black howler	Alouatta pigra		Platyrrhini	Wild	Folivore	Guatemala	El Chal, Dolores, Peten, Guatemala	El Chal, Dolores, Peten, Guatemala	2008-12-03	RNAlater	2016-07-06	2016-07-31	22027	20619	20302	17977
61.01.O	GGATAGGATC	CCTACGGGAGGCAGCAG	F	Oral	Howler Monkey	Guatemalan black howler	Alouatta pigra		Platyrrhini	Wild	Folivore	Guatemala	El Chal, Dolores, Peten, Guatemala	El Chal, Dolores, Peten, Guatemala	2008-12-04	RNAlater	2016-07-06	2016-07-31	23121	21697	21422	20246
61.02.O	GTCTCAATGT	CCTACGGGAGGCAGCAG	F	Oral	Howler Monkey	Guatemalan black howler	Alouatta pigra		Platyrrhini	Wild	Folivore	Guatemala	El Chal, Dolores, Peten, Guatemala	El Chal, Dolores, Peten, Guatemala	2008-12-04	RNAlater	2016-07-06	2016-07-31	19265	18020	17847	14034
61.03.O	TATGGTAAGG	CCTACGGGAGGCAGCAG	M	Oral	Howler Monkey	Guatemalan black howler	Alouatta pigra		Platyrrhini	Wild	Folivore	Guatemala	El Chal, Dolores, Peten, Guatemala	El Chal, Dolores, Peten, Guatemala	2008-12-04	RNAlater	2016-07-06	2016-07-31	20849	19779	19526	16646
61.04.O	TTGTCCTTGC	CCTACGGGAGGCAGCAG	F	Oral	Howler Monkey	Guatemalan black howler	Alouatta pigra		Platyrrhini	Wild	Folivore	Guatemala	El Chal, Dolores, Peten, Guatemala	El Chal, Dolores, Peten, Guatemala	2008-12-04	RNAlater	2016-07-06	2016-07-31	20815	19727	19417	17740
60.01.R	TTGTTGCTGT	CCTACGGGAGGCAGCAG	M	Rectal	Howler Monkey	Guatemalan black howler	Alouatta pigra		Platyrrhini	Wild	Folivore	Guatemala	El Chal, Dolores, Peten, Guatemala	El Chal, Dolores, Peten, Guatemala	2008-12-03	RNAlater	2016-07-06	2016-07-31	2	1	1	1
61.01.R	CTCTTAGTTC	CCTACGGGAGGCAGCAG	F	Rectal	Howler Monkey	Guatemalan black howler	Alouatta pigra		Platyrrhini	Wild	Folivore	Guatemala	El Chal, Dolores, Peten, Guatemala	El Chal, Dolores, Peten, Guatemala	2008-12-04	RNAlater	2016-07-06	2016-07-31	11622	10561	9630	6671
61.02.R	TACTAGGATC	CCTACGGGAGGCAGCAG	F	Rectal	Howler Monkey	Guatemalan black howler	Alouatta pigra		Platyrrhini	Wild	Folivore	Guatemala	El Chal, Dolores, Peten, Guatemala	El Chal, Dolores, Peten, Guatemala	2008-12-04	RNAlater	2016-07-06	2016-07-31	16774	14875	13536	11957
61.03.R	TGGTGCTGGA	CCTACGGGAGGCAGCAG	M	Rectal	Howler Monkey	Guatemalan black howler	Alouatta pigra		Platyrrhini	Wild	Folivore	Guatemala	El Chal, Dolores, Peten, Guatemala	El Chal, Dolores, Peten, Guatemala	2008-12-04	RNAlater	2016-07-06	2016-07-31	18757	17501	16214	12308
61.04.R	TTCTGTTGCC	CCTACGGGAGGCAGCAG	F	Rectal	Howler Monkey	Guatemalan black howler	Alouatta pigra		Platyrrhini	Wild	Folivore	Guatemala	El Chal, Dolores, Peten, Guatemala	El Chal, Dolores, Peten, Guatemala	2008-12-04	RNAlater	2016-07-06	2016-07-31	16162	14606	13405	11489
070CO.R	ACTTCTTAGC	CCTACGGGAGGCAGCAG	F	Rectal	Owl Monkey	Azara's night monkey	Aotus azarae		Platyrrhini	Wild	Omnivore	Argentina	Gran Chaco			RNAlater	2017-08-03	2017-08-25	15612	12250	11633	11114
113d500.R	ACGGTGCTAG	CCTACGGGAGGCAGCAG	M	Rectal	Owl Monkey	Azara's night monkey	Aotus azarae		Platyrrhini	Wild	Omnivore	Argentina	Gran Chaco			RNAlater	2017-08-03	2017-08-25	34750	27379	26885	26227
147COO.R	ACTGTAGGAC	CCTACGGGAGGCAGCAG	M	Rectal	Owl Monkey	Azara's night monkey	Aotus azarae		Platyrrhini	Wild	Omnivore	Argentina	Gran Chaco		2011-10-08	RNAlater	2017-08-03	2017-08-25	6939	5441	5015	4398
Fabian.R	ACAACTGCAA	CCTACGGGAGGCAGCAG	M	Rectal	Owl Monkey	Azara's night monkey	Aotus azarae		Platyrrhini	Wild	Omnivore	Argentina	Gran Chaco		2011-10-05	RNAlater	2017-08-03	2017-08-25	20432	15915	15044	13227
Pcamp.R	ATGGAGCACT	CCTACGGGAGGCAGCAG	F	Rectal	Owl Monkey	Azara's night monkey	Aotus azarae		Platyrrhini	Wild	Omnivore	Argentina	Gran Chaco		2011-11-08	RNAlater	2017-08-03	2017-08-25	25252	20612	20090	17867
Simpatica.R	ATGCCTATCA	CCTACGGGAGGCAGCAG	F	Rectal	Owl Monkey	Azara's night monkey	Aotus azarae		Platyrrhini	Wild	Omnivore	Argentina	Gran Chaco		2011-10-14	RNAlater	2017-08-03	2017-08-25	20322	16533	16081	13728
070CO.V	GCACTGTTGC	CCTACGGGAGGCAGCAG	F	Vaginal	Owl Monkey	Azara's night monkey	Aotus azarae		Platyrrhini	Wild	Omnivore	Argentina	Gran Chaco			RNAlater	2017-08-03	2017-08-25	16710	13009	12302	11071
146CC.V	CATCAACATG	CCTACGGGAGGCAGCAG	F	Vaginal	Owl Monkey	Azara's night monkey	Aotus azarae		Platyrrhini	Wild	Omnivore	Argentina	Gran Chaco		2011-11-07	RNAlater	2017-08-03	2017-08-25	24140	18569	18231	13560
Pcamp.V	AGGAGAAGGA	CCTACGGGAGGCAGCAG	F	Vaginal	Owl Monkey	Azara's night monkey	Aotus azarae		Platyrrhini	Wild	Omnivore	Argentina	Gran Chaco		2011-11-08	RNAlater	2017-08-03	2017-08-25	44902	36067	35917	28663
A03	TCGAGTAGCG	CCTACGGGAGGCAGCAG	F	Vaginal	Owl Monkey	Azara's night monkey	Aotus azarae		Platyrrhini	Wild	Omnivore	Argentina	Gran Chaco			RNAlater		2017-05-15	2467	25	1	1
A04	GAGATCAGTC	CCTACGGGAGGCAGCAG	F	Vaginal	Owl Monkey	Azara's night monkey	Aotus azarae		Platyrrhini	Wild	Omnivore	Argentina	Gran Chaco			RNAlater		2017-05-15	248	3	1	1
A06	TCGCGTGAGA	CCTACGGGAGGCAGCAG	F	Vaginal	Owl Monkey	Azara's night monkey	Aotus azarae		Platyrrhini	Wild	Omnivore	Argentina	Gran Chaco			RNAlater		2017-05-15	163	20	15	15
A07	CTACTGATGA	CCTACGGGAGGCAGCAG	F	Vaginal	Owl Monkey	Azara's night monkey	Aotus azarae		Platyrrhini	Wild	Omnivore	Argentina	Gran Chaco			RNAlater		2017-05-15	63	20	1	1
A08	GTGATACTGA	CCTACGGGAGGCAGCAG	F	Vaginal	Owl Monkey	Azara's night monkey	Aotus azarae		Platyrrhini	Wild	Omnivore	Argentina	Gran Chaco			RNAlater		2017-05-15	121	6	1	1
Simpatica.V	CGCGACTTGT	CCTACGGGAGGCAGCAG	F	Vaginal	Owl Monkey	Azara's night monkey	Aotus azarae		Platyrrhini	Wild	Omnivore	Argentina	Gran Chaco		2011-10-14	RNAlater	2017-08-03	2017-08-25	272	231	221	221
FA1.R	TTAGTGGTGA	CCTACGGGAGGCAGCAG	F	Rectal	Tamarin	Tamarin	Leontocebus weddelli		Platyrrhini	Wild	Omnivore	Peru	Madre de Dios		2010-05-20	RNAlater	2016-07-07	2016-07-31	21699	20711	20469	19273
FA2.R	CGGTGTGTGT	CCTACGGGAGGCAGCAG	M	Rectal	Tamarin	Tamarin	Leontocebus weddelli		Platyrrhini	Wild	Omnivore	Peru	Madre de Dios		2011-04-16	RNAlater	2016-07-07	2016-07-31	19879	18551	18058	14216
FA3.R	CCTCGTTGTT	CCTACGGGAGGCAGCAG	F	Rectal	Tamarin	Tamarin	Leontocebus weddelli		Platyrrhini	Wild	Omnivore	Peru	Madre de Dios		2010-07-05	RNAlater	2016-07-07	2016-07-31	20645	18999	18430	15284
FA4.R	CATTCTCTGA	CCTACGGGAGGCAGCAG	F	Rectal	Tamarin	Tamarin	Leontocebus weddelli		Platyrrhini	Wild	Omnivore	Peru	Madre de Dios		2010-05-20	RNAlater	2016-07-07	2016-07-31	20199	18619	18277	15460
FA5.R	TTCTCATCGT	CCTACGGGAGGCAGCAG	F	Rectal	Tamarin	Tamarin	Leontocebus weddelli		Platyrrhini	Wild	Omnivore	Peru	Madre de Dios		2011-04-16	RNAlater	2016-07-07	2016-07-31	24739	23303	22948	19728
FB1.R	CAGGTCACAT	CCTACGGGAGGCAGCAG	M	Rectal	Tamarin	Tamarin	Leontocebus weddelli		Platyrrhini	Wild	Omnivore	Peru	Madre de Dios		2011-04-16	RNAlater	2016-07-07	2016-07-31	23875	22301	21862	17976
FB2.R	GTGAAGGTAA	CCTACGGGAGGCAGCAG	F	Rectal	Tamarin	Tamarin	Leontocebus weddelli		Platyrrhini	Wild	Omnivore	Peru	Madre de Dios		2011-04-18	RNAlater	2016-07-07	2016-07-31	20306	19281	18926	16593
FB3.R	CGTCTTCTTA	CCTACGGGAGGCAGCAG	F	Rectal	Tamarin	Tamarin	Leontocebus weddelli		Platyrrhini	Wild	Omnivore	Peru	Madre de Dios		2011-04-18	RNAlater	2016-07-07	2016-07-31	17062	15791	15422	13518
FB4.R	CGTAATGAGC	CCTACGGGAGGCAGCAG	F	Rectal	Tamarin	Tamarin	Leontocebus weddelli		Platyrrhini	Wild	Omnivore	Peru	Madre de Dios		2011-04-16	RNAlater	2016-07-08	2016-07-31	27522	25474	25189	23370
FC1.R	GGTTGGAGTT	CCTACGGGAGGCAGCAG	F	Rectal	Tamarin	Tamarin	Leontocebus weddelli		Platyrrhini	Wild	Omnivore	Peru	Madre de Dios		2010-05-05	RNAlater	2016-07-07	2016-07-31	19899	18773	18390	16171
FC2.R	CATCTGGAGT	CCTACGGGAGGCAGCAG	F	Rectal	Tamarin	Tamarin	Leontocebus weddelli		Platyrrhini	Wild	Omnivore	Peru	Madre de Dios		2010-05-05	RNAlater	2016-07-07	2016-07-31	23079	21464	21083	19280
FC3.R	CTCAATCGTA	CCTACGGGAGGCAGCAG	M	Rectal	Tamarin	Tamarin	Leontocebus weddelli		Platyrrhini	Wild	Omnivore	Peru	Madre de Dios		2010-05-05	RNAlater	2016-07-07	2016-07-31	20346	18746	18159	16267
FC4.R	GCCATGTCAT	CCTACGGGAGGCAGCAG	M	Rectal	Tamarin	Tamarin	Leontocebus weddelli		Platyrrhini	Wild	Omnivore	Peru	Madre de Dios		2010-05-10	RNAlater	2016-07-07	2016-07-31	18460	17155	16684	14947
FC5.R	TGTTGTGGTA	CCTACGGGAGGCAGCAG	M	Rectal	Tamarin	Tamarin	Leontocebus weddelli		Platyrrhini	Wild	Omnivore	Peru	Madre de Dios		2010-05-05	RNAlater	2016-07-07	2016-07-31	15095	14302	13918	10703
FD1.R	TGGTGTCCGT	CCTACGGGAGGCAGCAG	F	Rectal	Tamarin	Tamarin	Leontocebus weddelli		Platyrrhini	Wild	Omnivore	Peru	Madre de Dios		2010-05-07	RNAlater	2016-07-07	2016-07-31	22986	21860	21457	19228
FD2.R	GAATGGAAGA	CCTACGGGAGGCAGCAG	F	Rectal	Tamarin	Tamarin	Leontocebus weddelli		Platyrrhini	Wild	Omnivore	Peru	Madre de Dios		2010-05-07	RNAlater	2016-07-07	2016-07-31	21167	19876	19334	16735
FD3.R	CGCTAATGTA	CCTACGGGAGGCAGCAG	F	Rectal	Tamarin	Tamarin	Leontocebus weddelli		Platyrrhini	Wild	Omnivore	Peru	Madre de Dios		2010-05-07	RNAlater	2016-07-07	2016-07-31	21135	19542	19105	17607
FD4.R	TCTGCCTATA	CCTACGGGAGGCAGCAG	M	Rectal	Tamarin	Tamarin	Leontocebus weddelli		Platyrrhini	Wild	Omnivore	Peru	Madre de Dios		2010-05-07	RNAlater	2016-07-07	2016-07-31	23782	22115	21522	17901
FD5.R	GTTGATGAGT	CCTACGGGAGGCAGCAG	M	Rectal	Tamarin	Tamarin	Leontocebus weddelli		Platyrrhini	Wild	Omnivore	Peru	Madre de Dios		2010-05-07	RNAlater	2016-07-07	2016-07-31	21640	20263	19906	17822
FD6.R	CTAATCGTGT	CCTACGGGAGGCAGCAG	M	Rectal	Tamarin	Tamarin	Leontocebus weddelli		Platyrrhini	Wild	Omnivore	Peru	Madre de Dios		2010-05-10	RNAlater	2016-07-07	2016-07-31	23798	22218	21832	17527
FE1.R	CGTTAGCGTA	CCTACGGGAGGCAGCAG	F	Rectal	Tamarin	Tamarin	Leontocebus weddelli		Platyrrhini	Wild	Omnivore	Peru	Madre de Dios		2010-06-28	RNAlater	2016-07-07	2016-07-31	17386	16066	15473	14153
FE2.R	GGCTGTGATC	CCTACGGGAGGCAGCAG	F	Rectal	Tamarin	Tamarin	Leontocebus weddelli		Platyrrhini	Wild	Omnivore	Peru	Madre de Dios		2010-06-28	RNAlater	2016-07-07	2016-07-31	19966	18655	18116	16147
FE3.R	GCGTCTGAAT	CCTACGGGAGGCAGCAG	M	Rectal	Tamarin	Tamarin	Leontocebus weddelli		Platyrrhini	Wild	Omnivore	Peru	Madre de Dios		2010-06-28	RNAlater	2016-07-07	2016-07-31	18841	17577	17100	15002
FE4.R	CTTAGTTCGC	CCTACGGGAGGCAGCAG	M	Rectal	Tamarin	Tamarin	Leontocebus weddelli		Platyrrhini	Wild	Omnivore	Peru	Madre de Dios		2010-07-21	RNAlater	2016-07-07	2016-07-31	25652	23758	23379	18875
FE5.R	TGGAGCATGT	CCTACGGGAGGCAGCAG	M	Rectal	Tamarin	Tamarin	Leontocebus weddelli		Platyrrhini	Wild	Omnivore	Peru	Madre de Dios		2010-07-21	RNAlater	2016-07-08	2016-07-31	29807	28170	27797	24639
FF1.R	GTTCTTCGTA	CCTACGGGAGGCAGCAG	F	Rectal	Tamarin	Tamarin	Leontocebus weddelli		Platyrrhini	Wild	Omnivore	Peru	Madre de Dios		2010-06-22	RNAlater	2016-07-08	2016-07-31	18568	17467	17065	13716
FG1.R	TCGAATGTGC	CCTACGGGAGGCAGCAG	M	Rectal	Tamarin	Tamarin	Leontocebus weddelli		Platyrrhini	Wild	Omnivore	Peru	Madre de Dios		2011-05-05	RNAlater	2016-07-08	2016-07-31	19683	18306	17771	15840
FA1.V	GGCATCATGC	CCTACGGGAGGCAGCAG	F	Vaginal	Tamarin	Tamarin	Leontocebus weddelli		Platyrrhini	Wild	Omnivore	Peru	Madre de Dios		2010-05-20	RNAlater	2016-07-13	2016-07-31	23236	21642	21312	20797
FA3.V	CACATTAGCG	CCTACGGGAGGCAGCAG	F	Vaginal	Tamarin	Tamarin	Leontocebus weddelli		Platyrrhini	Wild	Omnivore	Peru	Madre de Dios		2010-07-05	RNAlater	2016-07-13	2016-07-31	23251	21348	21120	21052
FA4.V	TGCTGGCTTG	CCTACGGGAGGCAGCAG	F	Vaginal	Tamarin	Tamarin	Leontocebus weddelli		Platyrrhini	Wild	Omnivore	Peru	Madre de Dios		2011-04-16	RNAlater	2016-07-14	2016-07-31	1	1	1	1
FA5.V	TGCGGCGATA	CCTACGGGAGGCAGCAG	F	Vaginal	Tamarin	Tamarin	Leontocebus weddelli		Platyrrhini	Wild	Omnivore	Peru	Madre de Dios		2011-04-16	RNAlater	2016-07-14	2016-07-31	18954	17577	17406	16772
FB2.V	TTCGTTCCTG	CCTACGGGAGGCAGCAG	F	Vaginal	Tamarin	Tamarin	Leontocebus weddelli		Platyrrhini	Wild	Omnivore	Peru	Madre de Dios		2011-04-18	RNAlater	2016-07-11	2016-07-31	20678	19566	19277	17929
FC1.V	CACTGCTTGA	CCTACGGGAGGCAGCAG	F	Vaginal	Tamarin	Tamarin	Leontocebus weddelli		Platyrrhini	Wild	Omnivore	Peru	Madre de Dios		2010-05-05	RNAlater	2016-07-12	2016-07-31	23912	21975	21701	21415
FC2.V	CTCAAGAAGC	CCTACGGGAGGCAGCAG	F	Vaginal	Tamarin	Tamarin	Leontocebus weddelli		Platyrrhini	Wild	Omnivore	Peru	Madre de Dios		2010-05-05	RNAlater	2016-07-12	2016-07-31	18431	16793	16571	16558
FD1.V	TAACTCTGCT	CCTACGGGAGGCAGCAG	F	Vaginal	Tamarin	Tamarin	Leontocebus weddelli		Platyrrhini	Wild	Omnivore	Peru	Madre de Dios		2010-05-07	RNAlater	2016-07-11	2016-07-31	21351	19788	19379	17789
FD2.V	GGTCTGGTGT	CCTACGGGAGGCAGCAG	F	Vaginal	Tamarin	Tamarin	Leontocebus weddelli		Platyrrhini	Wild	Omnivore	Peru	Madre de Dios		2010-05-07	RNAlater	2016-07-11	2016-07-31	9007	8514	8470	8467
FD3.V	GTCGGTCTGA	CCTACGGGAGGCAGCAG	F	Vaginal	Tamarin	Tamarin	Leontocebus weddelli		Platyrrhini	Wild	Omnivore	Peru	Madre de Dios		2010-05-07	RNAlater	2016-07-11	2016-07-31	22057	20643	20263	19093
FE1.V	TTACGCAGTG	CCTACGGGAGGCAGCAG	F	Vaginal	Tamarin	Tamarin	Leontocebus weddelli		Platyrrhini	Wild	Omnivore	Peru	Madre de Dios		2010-06-28	RNAlater	2016-07-11	2016-07-31	16671	15574	15399	15188
FE2.V	GTAGAAGTGG	CCTACGGGAGGCAGCAG	F	Vaginal	Tamarin	Tamarin	Leontocebus weddelli		Platyrrhini	Wild	Omnivore	Peru	Madre de Dios		2010-06-28	RNAlater	2016-07-11	2016-07-31	21166	19949	19672	19203
FF1.V	TGTCAGCTTA	CCTACGGGAGGCAGCAG	F	Vaginal	Tamarin	Tamarin	Leontocebus weddelli		Platyrrhini	Wild	Omnivore	Peru	Madre de Dios		2010-06-22	RNAlater	2016-07-11	2016-07-31	21358	19980	19584	17364
A1.R	CTAAGTCATG	CCTACGGGAGGCAGCAG	M	Rectal	Tamarin	Tamarin	Saguinus Imperator	Saguinus Imperator subgriscicens	Platyrrhini	Wild	Omnivore	Peru	Madre de Dios		2011-04-17	RNAlater	2016-07-08	2016-07-31	15017	12953	12396	11225
A2.R	TGTTACGATC	CCTACGGGAGGCAGCAG	F	Rectal	Tamarin	Tamarin	Saguinus Imperator	Saguinus Imperator subgriscicens	Platyrrhini	Wild	Omnivore	Peru	Madre de Dios		2011-04-17	RNAlater	2016-07-08	2016-07-31	18278	17081	16615	14908
A3.R	TTGCTTAGTC	CCTACGGGAGGCAGCAG	M	Rectal	Tamarin	Tamarin	Saguinus Imperator	Saguinus Imperator subgriscicens	Platyrrhini	Wild	Omnivore	Peru	Madre de Dios		2011-04-17	RNAlater	2016-07-08	2016-07-31	16565	15396	14822	12823
A4.R	GAAGGAGATA	CCTACGGGAGGCAGCAG	M	Rectal	Tamarin	Tamarin	Saguinus Imperator	Saguinus Imperator subgriscicens	Platyrrhini	Wild	Omnivore	Peru	Madre de Dios		2011-04-17	RNAlater	2016-07-08	2016-07-31	19259	17959	17396	14971
A5.R	TTACACGTTC	CCTACGGGAGGCAGCAG	M	Rectal	Tamarin	Tamarin	Saguinus Imperator	Saguinus Imperator subgriscicens	Platyrrhini	Wild	Omnivore	Peru	Madre de Dios		2011-04-17	RNAlater	2016-07-08	2016-07-31	15437	14271	13820	12092
A6.R	TCGCTGAACA	CCTACGGGAGGCAGCAG	F	Rectal	Tamarin	Tamarin	Saguinus Imperator	Saguinus Imperator subgriscicens	Platyrrhini	Wild	Omnivore	Peru	Madre de Dios		2011-04-17	RNAlater	2016-07-08	2016-07-31	15	13	5	5
B1.R	TTGCAGATCA	CCTACGGGAGGCAGCAG	M	Rectal	Tamarin	Tamarin	Saguinus Imperator	Saguinus Imperator subgriscicens	Platyrrhini	Wild	Omnivore	Peru	Madre de Dios		2011-04-19	RNAlater	2016-07-08	2016-07-31	17232	16058	15600	14100
B2.R	GTCTTGGCTC	CCTACGGGAGGCAGCAG	M	Rectal	Tamarin	Tamarin	Saguinus Imperator	Saguinus Imperator subgriscicens	Platyrrhini	Wild	Omnivore	Peru	Madre de Dios		2011-04-19	RNAlater	2016-07-08	2016-07-31	18664	17364	16906	16028
B3.R	TCTTGTTCAC	CCTACGGGAGGCAGCAG	F	Rectal	Tamarin	Tamarin	Saguinus Imperator	Saguinus Imperator subgriscicens	Platyrrhini	Wild	Omnivore	Peru	Madre de Dios		2011-04-19	RNAlater	2016-07-08	2016-07-31	16649	15396	15042	13076
C1.R	CGAATGTATG	CCTACGGGAGGCAGCAG	M	Rectal	Tamarin	Tamarin	Saguinus Imperator	Saguinus Imperator subgriscicens	Platyrrhini	Wild	Omnivore	Peru	Madre de Dios		2011-04-12	RNAlater	2016-07-08	2016-07-31	27587	25653	25370	24257
C2.R	GTAGCCAGTA	CCTACGGGAGGCAGCAG	F	Rectal	Tamarin	Tamarin	Saguinus Imperator	Saguinus Imperator subgriscicens	Platyrrhini	Wild	Omnivore	Peru	Madre de Dios		2011-04-12	RNAlater	2016-07-08	2016-07-31	14794	13895	13482	11328
C3.R	GCGTTATTGC	CCTACGGGAGGCAGCAG	M	Rectal	Tamarin	Tamarin	Saguinus Imperator	Saguinus Imperator subgriscicens	Platyrrhini	Wild	Omnivore	Peru	Madre de Dios		2011-04-12	RNAlater	2016-07-08	2016-07-31	16699	15506	15157	13432
D1.R	CTGCGAATGT	CCTACGGGAGGCAGCAG	M	Rectal	Tamarin	Tamarin	Saguinus Imperator	Saguinus Imperator subgriscicens	Platyrrhini	Wild	Omnivore	Peru	Madre de Dios		2011-04-22	RNAlater	2016-07-08	2016-07-31	21742	20204	19773	17181
D2.R	GGTCGTGCAT	CCTACGGGAGGCAGCAG	M	Rectal	Tamarin	Tamarin	Saguinus Imperator	Saguinus Imperator subgriscicens	Platyrrhini	Wild	Omnivore	Peru	Madre de Dios		2011-04-22	RNAlater	2016-07-08	2016-07-31	18035	16990	16563	14720
D3.R	GTGGCTTCGT	CCTACGGGAGGCAGCAG	F	Rectal	Tamarin	Tamarin	Saguinus Imperator	Saguinus Imperator subgriscicens	Platyrrhini	Wild	Omnivore	Peru	Madre de Dios		2011-04-22	RNAlater	2016-07-08	2016-07-31	16747	15529	15038	13732
D4.R	TCGTGAATGA	CCTACGGGAGGCAGCAG	F	Rectal	Tamarin	Tamarin	Saguinus Imperator	Saguinus Imperator subgriscicens	Platyrrhini	Wild	Omnivore	Peru	Madre de Dios		2011-04-22	RNAlater	2016-07-08	2016-07-31	22456	20917	20386	18345
D5.R	TGAGAAGGTA	CCTACGGGAGGCAGCAG	F	Rectal	Tamarin	Tamarin	Saguinus Imperator	Saguinus Imperator subgriscicens	Platyrrhini	Wild	Omnivore	Peru	Madre de Dios		2011-04-22	RNAlater	2016-07-08	2016-07-31	16724	15742	15210	13737
D6.R	GAACTATCAC	CCTACGGGAGGCAGCAG	F	Rectal	Tamarin	Tamarin	Saguinus Imperator	Saguinus Imperator subgriscicens	Platyrrhini	Wild	Omnivore	Peru	Madre de Dios		2011-04-22	RNAlater	2016-07-08	2016-07-31	22073	20562	20157	18875
E1.R	CTGTTCTAGC	CCTACGGGAGGCAGCAG	M	Rectal	Tamarin	Tamarin	Saguinus Imperator	Saguinus Imperator subgriscicens	Platyrrhini	Wild	Omnivore	Peru	Madre de Dios		2011-05-04	RNAlater	2016-07-08	2016-07-31	18417	16782	16141	13873
E2.R	CAGGCTCAGT	CCTACGGGAGGCAGCAG	F	Rectal	Tamarin	Tamarin	Saguinus Imperator	Saguinus Imperator subgriscicens	Platyrrhini	Wild	Omnivore	Peru	Madre de Dios		2011-05-04	RNAlater	2016-07-08	2016-07-31	23389	21524	21145	19268
E3.R	TGTTCGATAG	CCTACGGGAGGCAGCAG	F	Rectal	Tamarin	Tamarin	Saguinus Imperator	Saguinus Imperator subgriscicens	Platyrrhini	Wild	Omnivore	Peru	Madre de Dios		2011-05-04	RNAlater	2016-07-11	2016-07-31	15000	14082	13701	12781
E4.R	GAATAGCTGA	CCTACGGGAGGCAGCAG	F	Rectal	Tamarin	Tamarin	Saguinus Imperator	Saguinus Imperator subgriscicens	Platyrrhini	Wild	Omnivore	Peru	Madre de Dios		2011-05-04	RNAlater	2016-07-11	2016-07-31	17690	16399	16068	14361
E5.R	CCATATGATC	CCTACGGGAGGCAGCAG	M	Rectal	Tamarin	Tamarin	Saguinus Imperator	Saguinus Imperator subgriscicens	Platyrrhini	Wild	Omnivore	Peru	Madre de Dios		2011-05-04	RNAlater	2016-07-11	2016-07-31	19141	17666	17216	14765
F1.R	TCGAGGTACT	CCTACGGGAGGCAGCAG	M	Rectal	Tamarin	Tamarin	Saguinus Imperator	Saguinus Imperator subgriscicens	Platyrrhini	Wild	Omnivore	Peru	Madre de Dios		2011-05-05	RNAlater	2016-07-11	2016-07-31	16022	14709	14256	12706
F2.R	CACTTGTGTG	CCTACGGGAGGCAGCAG	M	Rectal	Tamarin	Tamarin	Saguinus Imperator	Saguinus Imperator subgriscicens	Platyrrhini	Wild	Omnivore	Peru	Madre de Dios		2011-05-05	RNAlater	2016-07-11	2016-07-31	17490	16009	15524	13795
F3.R	TAGCTTCACT	CCTACGGGAGGCAGCAG	F	Rectal	Tamarin	Tamarin	Saguinus Imperator	Saguinus Imperator subgriscicens	Platyrrhini	Wild	Omnivore	Peru	Madre de Dios		2011-05-05	RNAlater	2016-07-11	2016-07-31	15987	14874	14398	12080
F4.R	TCATTCAGTG	CCTACGGGAGGCAGCAG	F	Rectal	Tamarin	Tamarin	Saguinus Imperator	Saguinus Imperator subgriscicens	Platyrrhini	Wild	Omnivore	Peru	Madre de Dios		2011-05-05	RNAlater	2016-07-11	2016-07-31	18031	16789	16373	15108
G1.R	TTGTCACATC	CCTACGGGAGGCAGCAG	F	Rectal	Tamarin	Tamarin	Saguinus Imperator	Saguinus Imperator subgriscicens	Platyrrhini	Wild	Omnivore	Peru	Madre de Dios		2011-04-18	RNAlater	2016-07-11	2016-07-31	18373	17170	16635	15264
A6.V	GTGGAGAGCT	CCTACGGGAGGCAGCAG	F	Vaginal	Tamarin	Tamarin	Saguinus Imperator	Saguinus Imperator subgriscicens	Platyrrhini	Wild	Omnivore	Peru	Madre de Dios		2011-04-17	RNAlater	2016-07-11	2016-07-31	21300	19857	19411	18588
B3.V	CTGGAGGCTA	CCTACGGGAGGCAGCAG	F	Vaginal	Tamarin	Tamarin	Saguinus Imperator	Saguinus Imperator subgriscicens	Platyrrhini	Wild	Omnivore	Peru	Madre de Dios		2011-04-19	RNAlater	2016-07-11	2016-07-31	16203	15081	14916	14535
C2.V	TGACTAGCTT	CCTACGGGAGGCAGCAG	F	Vaginal	Tamarin	Tamarin	Saguinus Imperator	Saguinus Imperator subgriscicens	Platyrrhini	Wild	Omnivore	Peru	Madre de Dios		2011-04-12	RNAlater	2016-07-11	2016-07-31	6200	5766	5685	5589
D4.V	GATCCTGAGC	CCTACGGGAGGCAGCAG	F	Vaginal	Tamarin	Tamarin	Saguinus Imperator	Saguinus Imperator subgriscicens	Platyrrhini	Wild	Omnivore	Peru	Madre de Dios		2011-04-22	RNAlater	2016-07-11	2016-07-31	21736	20147	19663	17958
D5.V	TTCGAGCTAT	CCTACGGGAGGCAGCAG	F	Vaginal	Tamarin	Tamarin	Saguinus Imperator	Saguinus Imperator subgriscicens	Platyrrhini	Wild	Omnivore	Peru	Madre de Dios		2011-04-22	RNAlater	2016-07-11	2016-07-31	21103	19646	19276	18223
E3.V	CGATCCTATA	CCTACGGGAGGCAGCAG	F	Vaginal	Tamarin	Tamarin	Saguinus Imperator	Saguinus Imperator subgriscicens	Platyrrhini	Wild	Omnivore	Peru	Madre de Dios		2011-05-04	RNAlater	2016-07-11	2016-07-31	25558	23701	23479	23218
E4.V	TGCGGATGGT	CCTACGGGAGGCAGCAG	F	Vaginal	Tamarin	Tamarin	Saguinus Imperator	Saguinus Imperator subgriscicens	Platyrrhini	Wild	Omnivore	Peru	Madre de Dios		2011-05-04	RNAlater	2016-07-11	2016-07-31	23413	22009	21581	20550
F3.V	TGGATGACAT	CCTACGGGAGGCAGCAG	F	Vaginal	Tamarin	Tamarin	Saguinus Imperator	Saguinus Imperator subgriscicens	Platyrrhini	Wild	Omnivore	Peru	Madre de Dios		2011-05-05	RNAlater	2016-07-11	2016-07-31	23059	21637	21477	20971
F4.V	CAGATGTCCT	CCTACGGGAGGCAGCAG	F	Vaginal	Tamarin	Tamarin	Saguinus Imperator	Saguinus Imperator subgriscicens	Platyrrhini	Wild	Omnivore	Peru	Madre de Dios		2011-05-05	RNAlater	2016-07-11	2016-07-31	17699	16414	16241	15329
Abe.O	CTCAAGAAGC	CCTACGGGAGGCAGCAG	M	Oral	Titi Monkey	Coppery titi	Plecturocebus cupreus		Platyrrhini	Captive	Frugivore	USA	California National Primate Research Center, USA	California National Primate Research Center, USA	2007-09-12	RNAlater	2016-08-03	2016-08-31	35101	31390	30958	26237
Aiden.O	GGTCTGGTGT	CCTACGGGAGGCAGCAG	M	Oral	Titi Monkey	Coppery titi	Plecturocebus cupreus		Platyrrhini	Captive	Frugivore	USA	California National Primate Research Center, USA	California National Primate Research Center, USA	2007-09-12	RNAlater	2016-08-02	2016-08-31	18580	17311	17047	16590
Alberto.O	CACTTGTGTG	CCTACGGGAGGCAGCAG	M	Oral	Titi Monkey	Coppery titi	Plecturocebus cupreus		Platyrrhini	Captive	Frugivore	USA	California National Primate Research Center, USA	California National Primate Research Center, USA	2007-09-12	RNAlater	2016-08-02	2016-08-31	32595	29404	29185	27048
Amanda.O	TTCGAGCTAT	CCTACGGGAGGCAGCAG	F	Oral	Titi Monkey	Coppery titi	Plecturocebus cupreus		Platyrrhini	Captive	Frugivore	USA	California National Primate Research Center, USA	California National Primate Research Center, USA	2007-09-12	RNAlater	2016-08-02	2016-08-31	18216	16831	16554	14389
Anthony.O	CAGATGTCCT	CCTACGGGAGGCAGCAG	M	Oral	Titi Monkey	Coppery titi	Plecturocebus cupreus		Platyrrhini	Captive	Frugivore	USA	California National Primate Research Center, USA	California National Primate Research Center, USA	2007-09-12	RNAlater	2016-08-02	2016-08-31	23921	21654	21343	17783
Ardis.O	TTGTCACATC	CCTACGGGAGGCAGCAG	F	Oral	Titi Monkey	Coppery titi	Plecturocebus cupreus		Platyrrhini	Captive	Frugivore	USA	California National Primate Research Center, USA	California National Primate Research Center, USA	2007-09-12	RNAlater	2016-08-02	2016-08-31	28444	25993	25748	23833
Arthur.O	TTGCAGATCA	CCTACGGGAGGCAGCAG	M	Oral	Titi Monkey	Coppery titi	Plecturocebus cupreus		Platyrrhini	Captive	Frugivore	USA	California National Primate Research Center, USA	California National Primate Research Center, USA	2007-09-12	RNAlater	2016-08-01	2016-08-31	31547	28976	28725	26264
Bebe.O	TCGCTGAACA	CCTACGGGAGGCAGCAG	F	Oral	Titi Monkey	Coppery titi	Plecturocebus cupreus		Platyrrhini	Captive	Frugivore	USA	California National Primate Research Center, USA	California National Primate Research Center, USA	2007-09-12	RNAlater	2016-08-01	2016-08-31	25787	23409	22989	19112
Berkie.O	TAGCTTCACT	CCTACGGGAGGCAGCAG	M	Oral	Titi Monkey	Coppery titi	Plecturocebus cupreus		Platyrrhini	Captive	Frugivore	USA	California National Primate Research Center, USA	California National Primate Research Center, USA	2007-09-12	RNAlater	2016-08-02	2016-08-31	30115	27521	27289	26512
Brett.O	TGTTACGATC	CCTACGGGAGGCAGCAG	M	Oral	Titi Monkey	Coppery titi	Plecturocebus cupreus		Platyrrhini	Captive	Frugivore	USA	California National Primate Research Center, USA	California National Primate Research Center, USA	2007-09-12	RNAlater	2016-08-01	2016-08-31	24923	22847	22314	19305
Buboo.O	GTTGATGAGT	CCTACGGGAGGCAGCAG	M	Oral	Titi Monkey	Coppery titi	Plecturocebus cupreus		Platyrrhini	Captive	Frugivore	USA	California National Primate Research Center, USA	California National Primate Research Center, USA	2007-09-12	RNAlater	2016-07-29	2016-08-31	30241	27739	27541	25930
Buffy.O	GCGTTATTGC	CCTACGGGAGGCAGCAG	F	Oral	Titi Monkey	Coppery titi	Plecturocebus cupreus		Platyrrhini	Captive	Frugivore	USA	California National Primate Research Center, USA	California National Primate Research Center, USA	2007-09-12	RNAlater	2016-08-01	2016-08-31	20383	18443	18090	15038
Butters.O	CGATCCTATA	CCTACGGGAGGCAGCAG	M	Oral	Titi Monkey	Coppery titi	Plecturocebus cupreus		Platyrrhini	Captive	Frugivore	USA	California National Primate Research Center, USA	California National Primate Research Center, USA	2007-09-12	RNAlater	2016-08-02	2016-08-31	29149	26284	25977	23923
Callie.O	GAAGGAGATA	CCTACGGGAGGCAGCAG	F	Oral	Titi Monkey	Coppery titi	Plecturocebus cupreus		Platyrrhini	Captive	Frugivore	USA	California National Primate Research Center, USA	California National Primate Research Center, USA	2007-09-12	RNAlater	2016-08-01	2016-08-31	24254	22219	21807	19321
Carl.O	TCGAATGTGC	CCTACGGGAGGCAGCAG	M	Oral	Titi Monkey	Coppery titi	Plecturocebus cupreus		Platyrrhini	Captive	Frugivore	USA	California National Primate Research Center, USA	California National Primate Research Center, USA	2007-09-12	RNAlater	2016-08-01	2016-08-31	25413	23245	22673	19227
Clarice.O	CTGGAGGCTA	CCTACGGGAGGCAGCAG	F	Oral	Titi Monkey	Coppery titi	Plecturocebus cupreus		Platyrrhini	Captive	Frugivore	USA	California National Primate Research Center, USA	California National Primate Research Center, USA	2007-09-12	RNAlater	2016-08-02	2016-08-31	27888	25304	24954	21785
Clint.O	TGGAGCATGT	CCTACGGGAGGCAGCAG	M	Oral	Titi Monkey	Coppery titi	Plecturocebus cupreus		Platyrrhini	Captive	Frugivore	USA	California National Primate Research Center, USA	California National Primate Research Center, USA	2007-09-12	RNAlater	2016-08-01	2016-08-31	29452	27281	27037	24319
Corey.O	GTCGGTCTGA	CCTACGGGAGGCAGCAG	M	Oral	Titi Monkey	Coppery titi	Plecturocebus cupreus		Platyrrhini	Captive	Frugivore	USA	California National Primate Research Center, USA	California National Primate Research Center, USA	2007-09-12	RNAlater	2016-08-02	2016-08-31	34839	31889	31495	28834
Cristin.O	TCTGCCTATA	CCTACGGGAGGCAGCAG	F	Oral	Titi Monkey	Coppery titi	Plecturocebus cupreus		Platyrrhini	Captive	Frugivore	USA	California National Primate Research Center, USA	California National Primate Research Center, USA	2007-09-12	RNAlater	2016-07-29	2016-08-31	31645	28600	28282	26983
Dusty.O	CTAATCGTGT	CCTACGGGAGGCAGCAG	M	Oral	Titi Monkey	Coppery titi	Plecturocebus cupreus		Platyrrhini	Captive	Frugivore	USA	California National Primate Research Center, USA	California National Primate Research Center, USA	2007-09-12	RNAlater	2016-07-29	2016-08-31	36408	32924	32514	29699
Ed.O	TGGATGACAT	CCTACGGGAGGCAGCAG	M	Oral	Titi Monkey	Coppery titi	Plecturocebus cupreus		Platyrrhini	Captive	Frugivore	USA	California National Primate Research Center, USA	California National Primate Research Center, USA	2007-09-12	RNAlater	2016-08-02	2016-08-31	23797	21977	21610	18333
Edison.O	CTGTTCTAGC	CCTACGGGAGGCAGCAG	M	Oral	Titi Monkey	Coppery titi	Plecturocebus cupreus		Platyrrhini	Captive	Frugivore	USA	California National Primate Research Center, USA	California National Primate Research Center, USA	2007-09-12	RNAlater	2016-08-01	2016-08-31	20684	18543	17952	14612
Elmer.O	GGCATCATGC	CCTACGGGAGGCAGCAG	M	Oral	Titi Monkey	Coppery titi	Plecturocebus cupreus		Platyrrhini	Captive	Frugivore	USA	California National Primate Research Center, USA	California National Primate Research Center, USA	2007-09-12	RNAlater	2016-08-03	2016-08-31	31943	28986	28476	23513
Elton.O	TTACGCAGTG	CCTACGGGAGGCAGCAG	M	Oral	Titi Monkey	Coppery titi	Plecturocebus cupreus		Platyrrhini	Captive	Frugivore	USA	California National Primate Research Center, USA	California National Primate Research Center, USA	2007-09-12	RNAlater	2016-08-02	2016-08-31	23822	21794	21533	19163
Gabby.O	GTAGAAGTGG	CCTACGGGAGGCAGCAG	F	Oral	Titi Monkey	Coppery titi	Plecturocebus cupreus		Platyrrhini	Captive	Frugivore	USA	California National Primate Research Center, USA	California National Primate Research Center, USA	2007-09-12	RNAlater	2016-08-02	2016-08-31	30143	27935	27631	24595
Garrett.O	TTACACGTTC	CCTACGGGAGGCAGCAG	M	Oral	Titi Monkey	Coppery titi	Plecturocebus cupreus		Platyrrhini	Captive	Frugivore	USA	California National Primate Research Center, USA	California National Primate Research Center, USA	2007-09-12	RNAlater	2016-08-01	2016-08-31	18558	16917	16433	14367
Georgette.O	CTGCGAATGT	CCTACGGGAGGCAGCAG	F	Oral	Titi Monkey	Coppery titi	Plecturocebus cupreus		Platyrrhini	Captive	Frugivore	USA	California National Primate Research Center, USA	California National Primate Research Center, USA	2007-09-12	RNAlater	2016-08-01	2016-08-31	18946	17164	16759	15001
Gilda.O	GTGGAGAGCT	CCTACGGGAGGCAGCAG	F	Oral	Titi Monkey	Coppery titi	Plecturocebus cupreus		Platyrrhini	Captive	Frugivore	USA	California National Primate Research Center, USA	California National Primate Research Center, USA	2007-09-12	RNAlater	2016-08-02	2016-08-31	34461	31717	31248	26805
Gomez.O	TGACTAGCTT	CCTACGGGAGGCAGCAG	M	Oral	Titi Monkey	Coppery titi	Plecturocebus cupreus		Platyrrhini	Captive	Frugivore	USA	California National Primate Research Center, USA	California National Primate Research Center, USA	2007-09-12	RNAlater	2016-08-02	2016-08-31	27538	25090	24617	21458
Gordy.O	TCATTCAGTG	CCTACGGGAGGCAGCAG	M	Oral	Titi Monkey	Coppery titi	Plecturocebus cupreus		Platyrrhini	Captive	Frugivore	USA	California National Primate Research Center, USA	California National Primate Research Center, USA	2007-09-12	RNAlater	2016-08-02	2016-08-31	25675	23381	23161	21539
Gunther.O	GGTCGTGCAT	CCTACGGGAGGCAGCAG	M	Oral	Titi Monkey	Coppery titi	Plecturocebus cupreus		Platyrrhini	Captive	Frugivore	USA	California National Primate Research Center, USA	California National Primate Research Center, USA	2007-09-12	RNAlater	2016-08-01	2016-08-31	20278	18782	18374	15918
Gus.O	GAACTATCAC	CCTACGGGAGGCAGCAG	M	Oral	Titi Monkey	Coppery titi	Plecturocebus cupreus		Platyrrhini	Captive	Frugivore	USA	California National Primate Research Center, USA	California National Primate Research Center, USA	2007-09-12	RNAlater	2016-08-01	2016-08-31	25649	23154	22610	18369
Hans.O	CGAATGTATG	CCTACGGGAGGCAGCAG	M	Oral	Titi Monkey	Coppery titi	Plecturocebus cupreus		Platyrrhini	Captive	Frugivore	USA	California National Primate Research Center, USA	California National Primate Research Center, USA	2007-09-12	RNAlater	2016-08-01	2016-08-31	26172	23815	23327	20175
Harry.O	CACATTAGCG	CCTACGGGAGGCAGCAG	M	Oral	Titi Monkey	Coppery titi	Plecturocebus cupreus		Platyrrhini	Captive	Frugivore	USA	California National Primate Research Center, USA	California National Primate Research Center, USA	2007-09-12	RNAlater	2016-08-03	2016-08-31	33738	30119	29835	25276
Hermione.O	GCGTCTGAAT	CCTACGGGAGGCAGCAG	F	Oral	Titi Monkey	Coppery titi	Plecturocebus cupreus		Platyrrhini	Captive	Frugivore	USA	California National Primate Research Center, USA	California National Primate Research Center, USA	2007-09-12	RNAlater	2016-07-29	2016-08-31	31992	29077	28731	26209
Johnny.O	CACTGCTTGA	CCTACGGGAGGCAGCAG	M	Oral	Titi Monkey	Coppery titi	Plecturocebus cupreus		Platyrrhini	Captive	Frugivore	USA	California National Primate Research Center, USA	California National Primate Research Center, USA	2007-09-12	RNAlater	2016-08-03	2016-08-31	13228	11904	11576	9649
Josh.O	TGTCAGCTTA	CCTACGGGAGGCAGCAG	M	Oral	Titi Monkey	Coppery titi	Plecturocebus cupreus		Platyrrhini	Captive	Frugivore	USA	California National Primate Research Center, USA	California National Primate Research Center, USA	2007-09-12	RNAlater	2016-08-02	2016-08-31	20007	18311	18050	17250
Lee.O	TTCGTTCCTG	CCTACGGGAGGCAGCAG	F	Oral	Titi Monkey	Coppery titi	Plecturocebus cupreus		Platyrrhini	Captive	Frugivore	USA	California National Primate Research Center, USA	California National Primate Research Center, USA	2007-09-12	RNAlater	2016-08-02	2016-08-31	21522	19941	19486	17673
Leo.O	CTTAGTTCGC	CCTACGGGAGGCAGCAG	M	Oral	Titi Monkey	Coppery titi	Plecturocebus cupreus		Platyrrhini	Captive	Frugivore	USA	California National Primate Research Center, USA	California National Primate Research Center, USA	2007-09-12	RNAlater	2016-07-29	2016-08-31	31166	28019	27643	25459
Lizzie.O	GTTCTTCGTA	CCTACGGGAGGCAGCAG	F	Oral	Titi Monkey	Coppery titi	Plecturocebus cupreus		Platyrrhini	Captive	Frugivore	USA	California National Primate Research Center, USA	California National Primate Research Center, USA	2007-09-12	RNAlater	2016-08-01	2016-08-31	31548	28693	28496	26380
Logan.O	CGTAATGAGC	CCTACGGGAGGCAGCAG	M	Oral	Titi Monkey	Coppery titi	Plecturocebus cupreus		Platyrrhini	Captive	Frugivore	USA	California National Primate Research Center, USA	California National Primate Research Center, USA	2007-09-12	RNAlater	2016-08-01	2016-08-31	36126	32471	32172	30495
Marjorine.O	TTGCTTAGTC	CCTACGGGAGGCAGCAG	F	Oral	Titi Monkey	Coppery titi	Plecturocebus cupreus		Platyrrhini	Captive	Frugivore	USA	California National Primate Research Center, USA	California National Primate Research Center, USA	2007-09-12	RNAlater	2016-08-01	2016-08-31	28798	26414	25905	21380
Mary.O	TAACTCTGCT	CCTACGGGAGGCAGCAG	F	Oral	Titi Monkey	Coppery titi	Plecturocebus cupreus		Platyrrhini	Captive	Frugivore	USA	California National Primate Research Center, USA	California National Primate Research Center, USA	2007-09-12	RNAlater	2016-08-02	2016-08-31	27942	25317	25033	23689
Max.O	TCGTGAATGA	CCTACGGGAGGCAGCAG	M	Oral	Titi Monkey	Coppery titi	Plecturocebus cupreus		Platyrrhini	Captive	Frugivore	USA	California National Primate Research Center, USA	California National Primate Research Center, USA	2007-09-12	RNAlater	2016-08-01	2016-08-31	22445	20467	19910	16516
Mickey.O	GATCCTGAGC	CCTACGGGAGGCAGCAG	M	Oral	Titi Monkey	Coppery titi	Plecturocebus cupreus		Platyrrhini	Captive	Frugivore	USA	California National Primate Research Center, USA	California National Primate Research Center, USA	2007-09-12	RNAlater	2016-08-02	2016-08-31	25259	23009	22756	20071
Natalie.O	CGTTAGCGTA	CCTACGGGAGGCAGCAG	F	Oral	Titi Monkey	Coppery titi	Plecturocebus cupreus		Platyrrhini	Captive	Frugivore	USA	California National Primate Research Center, USA	California National Primate Research Center, USA	2007-09-12	RNAlater	2016-07-29	2016-08-31	41468	37350	37168	35387
Nicole.O	TGAGAAGGTA	CCTACGGGAGGCAGCAG	F	Oral	Titi Monkey	Coppery titi	Plecturocebus cupreus		Platyrrhini	Captive	Frugivore	USA	California National Primate Research Center, USA	California National Primate Research Center, USA	2007-09-12	RNAlater	2016-08-01	2016-08-31	24957	23295	22774	18868
Penny.O	CCATATGATC	CCTACGGGAGGCAGCAG	F	Oral	Titi Monkey	Coppery titi	Plecturocebus cupreus		Platyrrhini	Captive	Frugivore	USA	California National Primate Research Center, USA	California National Primate Research Center, USA	2007-09-12	RNAlater	2016-08-02	2016-08-31	32723	29321	29096	28020
Ramona.O	GGCTGTGATC	CCTACGGGAGGCAGCAG	F	Oral	Titi Monkey	Coppery titi	Plecturocebus cupreus		Platyrrhini	Captive	Frugivore	USA	California National Primate Research Center, USA	California National Primate Research Center, USA	2007-09-12	RNAlater	2016-07-29	2016-08-31	33675	30736	30560	28676
Ringo.O	GTAGCCAGTA	CCTACGGGAGGCAGCAG	M	Oral	Titi Monkey	Coppery titi	Plecturocebus cupreus		Platyrrhini	Captive	Frugivore	USA	California National Primate Research Center, USA	California National Primate Research Center, USA	2007-09-12	RNAlater	2016-08-01	2016-08-31	20389	18679	18202	16009
Spencer.O	CTAAGTCATG	CCTACGGGAGGCAGCAG	M	Oral	Titi Monkey	Coppery titi	Plecturocebus cupreus		Platyrrhini	Captive	Frugivore	USA	California National Primate Research Center, USA	California National Primate Research Center, USA	2007-09-12	RNAlater	2016-08-01	2016-08-31	26319	23776	23153	19452
Spock.O	GAATAGCTGA	CCTACGGGAGGCAGCAG	M	Oral	Titi Monkey	Coppery titi	Plecturocebus cupreus		Platyrrhini	Captive	Frugivore	USA	California National Primate Research Center, USA	California National Primate Research Center, USA	2007-09-12	RNAlater	2016-08-02	2016-08-31	28231	25576	25453	24668
Starbuck.O	TGTTCGATAG	CCTACGGGAGGCAGCAG	F	Oral	Titi Monkey	Coppery titi	Plecturocebus cupreus		Platyrrhini	Captive	Frugivore	USA	California National Primate Research Center, USA	California National Primate Research Center, USA	2007-09-12	RNAlater	2016-08-02	2016-08-31	8050	7409	7306	7252
Ted.O	GTGGCTTCGT	CCTACGGGAGGCAGCAG	M	Oral	Titi Monkey	Coppery titi	Plecturocebus cupreus		Platyrrhini	Captive	Frugivore	USA	California National Primate Research Center, USA	California National Primate Research Center, USA	2007-09-12	RNAlater	2016-08-01	2016-08-31	5036	4667	4598	4436
Weasly.O	TCGAGGTACT	CCTACGGGAGGCAGCAG	M	Oral	Titi Monkey	Coppery titi	Plecturocebus cupreus		Platyrrhini	Captive	Frugivore	USA	California National Primate Research Center, USA	California National Primate Research Center, USA	2007-09-12	RNAlater	2016-08-02	2016-08-31	33953	31258	30994	28716
Winnie.O	GTCTTGGCTC	CCTACGGGAGGCAGCAG	F	Oral	Titi Monkey	Coppery titi	Plecturocebus cupreus		Platyrrhini	Captive	Frugivore	USA	California National Primate Research Center, USA	California National Primate Research Center, USA	2007-09-12	RNAlater	2016-08-01	2016-08-31	35249	32226	31817	28533
Wolf.O	CAGGCTCAGT	CCTACGGGAGGCAGCAG	M	Oral	Titi Monkey	Coppery titi	Plecturocebus cupreus		Platyrrhini	Captive	Frugivore	USA	California National Primate Research Center, USA	California National Primate Research Center, USA	2007-09-12	RNAlater	2016-08-01	2016-08-31	26276	23897	23505	21021
Zach.O	TCTTGTTCAC	CCTACGGGAGGCAGCAG	M	Oral	Titi Monkey	Coppery titi	Plecturocebus cupreus		Platyrrhini	Captive	Frugivore	USA	California National Primate Research Center, USA	California National Primate Research Center, USA	2007-09-12	RNAlater	2016-08-01	2016-08-31	25638	23310	22794	19326
Abe.R	TGGTGTCCGT	CCTACGGGAGGCAGCAG	M	Rectal	Titi Monkey	Coppery titi	Plecturocebus cupreus		Platyrrhini	Captive	Frugivore	USA	California National Primate Research Center, USA	California National Primate Research Center, USA	2007-09-12	RNAlater	2016-07-28	2016-08-31	26799	25073	24457	21233
Aiden.R	CTCAATCGTA	CCTACGGGAGGCAGCAG	M	Rectal	Titi Monkey	Coppery titi	Plecturocebus cupreus		Platyrrhini	Captive	Frugivore	USA	California National Primate Research Center, USA	California National Primate Research Center, USA	2007-09-12	RNAlater	2016-07-28	2016-08-31	23665	21254	20271	17705
Alberto.R	TGATGTATGT	CCTACGGGAGGCAGCAG	M	Rectal	Titi Monkey	Coppery titi	Plecturocebus cupreus		Platyrrhini	Captive	Frugivore	USA	California National Primate Research Center, USA	California National Primate Research Center, USA	2007-09-12	RNAlater	2016-07-27	2016-08-31	35088	31982	31817	31081
Amanda.R	TCTACGACAT	CCTACGGGAGGCAGCAG	F	Rectal	Titi Monkey	Coppery titi	Plecturocebus cupreus		Platyrrhini	Captive	Frugivore	USA	California National Primate Research Center, USA	California National Primate Research Center, USA	2007-09-12	RNAlater	2016-07-27	2016-08-31	30645	26903	26604	25644
Anthony.R	ATCATATCTC	CCTACGGGAGGCAGCAG	M	Rectal	Titi Monkey	Coppery titi	Plecturocebus cupreus		Platyrrhini	Captive	Frugivore	USA	California National Primate Research Center, USA	California National Primate Research Center, USA	2007-09-12	RNAlater	2016-07-27	2016-08-31	35850	31527	31002	28441
Ardis.R	CATAGACGTG	CCTACGGGAGGCAGCAG	F	Rectal	Titi Monkey	Coppery titi	Plecturocebus cupreus		Platyrrhini	Captive	Frugivore	USA	California National Primate Research Center, USA	California National Primate Research Center, USA	2007-09-12	RNAlater	2016-07-27	2016-08-31	14655	12555	12436	12417
Arthur.R	ACGTGCTCTG	CCTACGGGAGGCAGCAG	M	Rectal	Titi Monkey	Coppery titi	Plecturocebus cupreus		Platyrrhini	Captive	Frugivore	USA	California National Primate Research Center, USA	California National Primate Research Center, USA	2007-09-12	RNAlater	2016-07-25	2016-08-31	26999	22942	22469	20321
Bebe.R	TCATCATGCG	CCTACGGGAGGCAGCAG	F	Rectal	Titi Monkey	Coppery titi	Plecturocebus cupreus		Platyrrhini	Captive	Frugivore	USA	California National Primate Research Center, USA	California National Primate Research Center, USA	2007-09-12	RNAlater	2016-07-25	2016-08-31	28668	25286	24375	18823
Berkie.R	ATCAGTGTAT	CCTACGGGAGGCAGCAG	M	Rectal	Titi Monkey	Coppery titi	Plecturocebus cupreus		Platyrrhini	Captive	Frugivore	USA	California National Primate Research Center, USA	California National Primate Research Center, USA	2007-09-12	RNAlater	2016-07-27	2016-08-31	32169	28373	28115	28091
Brett.R	TCGATATCTA	CCTACGGGAGGCAGCAG	M	Rectal	Titi Monkey	Coppery titi	Plecturocebus cupreus		Platyrrhini	Captive	Frugivore	USA	California National Primate Research Center, USA	California National Primate Research Center, USA	2007-09-12	RNAlater	2016-07-25	2016-08-31	30445	26829	25987	21470
Buboo.R	GCAGCTGTCA	CCTACGGGAGGCAGCAG	M	Rectal	Titi Monkey	Coppery titi	Plecturocebus cupreus		Platyrrhini	Captive	Frugivore	USA	California National Primate Research Center, USA	California National Primate Research Center, USA	2007-09-12	RNAlater	2016-07-25	2016-08-31	21588	18348	18314	17247
Buffy.R	ACATGTCTGA	CCTACGGGAGGCAGCAG	F	Rectal	Titi Monkey	Coppery titi	Plecturocebus cupreus		Platyrrhini	Captive	Frugivore	USA	California National Primate Research Center, USA	California National Primate Research Center, USA	2007-09-12	RNAlater	2016-07-25	2016-08-31	29579	25916	24893	22314
Butters.R	AGCAGTACTC	CCTACGGGAGGCAGCAG	M	Rectal	Titi Monkey	Coppery titi	Plecturocebus cupreus		Platyrrhini	Captive	Frugivore	USA	California National Primate Research Center, USA	California National Primate Research Center, USA	2007-09-12	RNAlater	2016-07-27	2016-08-31	24536	21932	21814	21239
Callie.R	AGCTCTGTGA	CCTACGGGAGGCAGCAG	F	Rectal	Titi Monkey	Coppery titi	Plecturocebus cupreus		Platyrrhini	Captive	Frugivore	USA	California National Primate Research Center, USA	California National Primate Research Center, USA	2007-09-12	RNAlater	2016-07-25	2016-08-31	31014	27704	27332	25272
Carl.R	GACGATCGCA	CCTACGGGAGGCAGCAG	M	Rectal	Titi Monkey	Coppery titi	Plecturocebus cupreus		Platyrrhini	Captive	Frugivore	USA	California National Primate Research Center, USA	California National Primate Research Center, USA	2007-09-12	RNAlater	2016-07-25	2016-08-31	23547	20724	19954	16145
Clarice.R	AGAGATATCA	CCTACGGGAGGCAGCAG	F	Rectal	Titi Monkey	Coppery titi	Plecturocebus cupreus		Platyrrhini	Captive	Frugivore	USA	California National Primate Research Center, USA	California National Primate Research Center, USA	2007-09-12	RNAlater	2016-07-27	2016-08-31	24408	21396	20346	17254
Clint.R	AGTCAGACGC	CCTACGGGAGGCAGCAG	M	Rectal	Titi Monkey	Coppery titi	Plecturocebus cupreus		Platyrrhini	Captive	Frugivore	USA	California National Primate Research Center, USA	California National Primate Research Center, USA	2007-09-12	RNAlater	2016-07-25	2016-08-31	35678	31090	30920	30743
Corey.R	GCCATGTCAT	CCTACGGGAGGCAGCAG	M	Rectal	Titi Monkey	Coppery titi	Plecturocebus cupreus		Platyrrhini	Captive	Frugivore	USA	California National Primate Research Center, USA	California National Primate Research Center, USA	2007-09-12	RNAlater	2016-07-28	2016-08-31	32334	29526	29314	28712
Cristin.R	GCGAGATGTA	CCTACGGGAGGCAGCAG	F	Rectal	Titi Monkey	Coppery titi	Plecturocebus cupreus		Platyrrhini	Captive	Frugivore	USA	California National Primate Research Center, USA	California National Primate Research Center, USA	2007-09-12	RNAlater	2016-07-25	2016-08-31	33682	29755	29246	27293
Dusty.R	ACTGATGTAG	CCTACGGGAGGCAGCAG	M	Rectal	Titi Monkey	Coppery titi	Plecturocebus cupreus		Platyrrhini	Captive	Frugivore	USA	California National Primate Research Center, USA	California National Primate Research Center, USA	2007-09-12	RNAlater	2016-07-25	2016-08-31	30688	26570	26126	24832
Ed.R	GATATATGTC	CCTACGGGAGGCAGCAG	M	Rectal	Titi Monkey	Coppery titi	Plecturocebus cupreus		Platyrrhini	Captive	Frugivore	USA	California National Primate Research Center, USA	California National Primate Research Center, USA	2007-09-12	RNAlater	2016-07-27	2016-08-31	28893	24334	23394	19297
Edison.R	AGTGTACTCA	CCTACGGGAGGCAGCAG	M	Rectal	Titi Monkey	Coppery titi	Plecturocebus cupreus		Platyrrhini	Captive	Frugivore	USA	California National Primate Research Center, USA	California National Primate Research Center, USA	2007-09-12	RNAlater	2016-07-27	2016-08-31	29499	17504	16876	15932
Elmer.R	GAATGGAAGA	CCTACGGGAGGCAGCAG	M	Rectal	Titi Monkey	Coppery titi	Plecturocebus cupreus		Platyrrhini	Captive	Frugivore	USA	California National Primate Research Center, USA	California National Primate Research Center, USA	2007-09-12	RNAlater	2016-07-28	2016-08-31	30408	28162	27696	25868
Elton.R	AGTAGATCAT	CCTACGGGAGGCAGCAG	M	Rectal	Titi Monkey	Coppery titi	Plecturocebus cupreus		Platyrrhini	Captive	Frugivore	USA	California National Primate Research Center, USA	California National Primate Research Center, USA	2007-09-12	RNAlater	2016-07-27	2016-08-31	31078	27599	27359	25077
Gabby.R	CGAGACGACA	CCTACGGGAGGCAGCAG	F	Rectal	Titi Monkey	Coppery titi	Plecturocebus cupreus		Platyrrhini	Captive	Frugivore	USA	California National Primate Research Center, USA	California National Primate Research Center, USA	2007-09-12	RNAlater	2016-07-27	2016-08-31	28409	24591	24374	24009
Garrett.R	ACGATACACT	CCTACGGGAGGCAGCAG	M	Rectal	Titi Monkey	Coppery titi	Plecturocebus cupreus		Platyrrhini	Captive	Frugivore	USA	California National Primate Research Center, USA	California National Primate Research Center, USA	2007-09-12	RNAlater	2016-07-25	2016-08-31	41823	37511	37048	34855
Georgette.R	ACGATCACAT	CCTACGGGAGGCAGCAG	M	Rectal	Titi Monkey	Coppery titi	Plecturocebus cupreus		Platyrrhini	Captive	Frugivore	USA	California National Primate Research Center, USA	California National Primate Research Center, USA	2007-09-12	RNAlater	2016-07-25	2016-08-31	29405	25584	25004	23788
Gilda.R	CAGCATCTAG	CCTACGGGAGGCAGCAG	F	Rectal	Titi Monkey	Coppery titi	Plecturocebus cupreus		Platyrrhini	Captive	Frugivore	USA	California National Primate Research Center, USA	California National Primate Research Center, USA	2007-09-12	RNAlater	2016-07-27	2016-08-31	29818	25567	24814	23528
Gomez.R	ATCTAGATCA	CCTACGGGAGGCAGCAG	M	Rectal	Titi Monkey	Coppery titi	Plecturocebus cupreus		Platyrrhini	Captive	Frugivore	USA	California National Primate Research Center, USA	California National Primate Research Center, USA	2007-09-12	RNAlater	2016-07-27	2016-08-31	32181	28771	28542	27933
Gordy.R	AGACTATATC	CCTACGGGAGGCAGCAG	M	Rectal	Titi Monkey	Coppery titi	Plecturocebus cupreus		Platyrrhini	Captive	Frugivore	USA	California National Primate Research Center, USA	California National Primate Research Center, USA	2007-09-12	RNAlater	2016-07-27	2016-08-31	37967	32700	32254	31710
Gunther.R	TGAGATCATA	CCTACGGGAGGCAGCAG	M	Rectal	Titi Monkey	Coppery titi	Plecturocebus cupreus		Platyrrhini	Captive	Frugivore	USA	California National Primate Research Center, USA	California National Primate Research Center, USA	2007-09-12	RNAlater	2016-07-25	2016-08-31	29676	26595	25620	20507
Gus.R	AGTCATCGCA	CCTACGGGAGGCAGCAG	M	Rectal	Titi Monkey	Coppery titi	Plecturocebus cupreus		Platyrrhini	Captive	Frugivore	USA	California National Primate Research Center, USA	California National Primate Research Center, USA	2007-09-12	RNAlater	2016-07-27	2016-08-31	26059	21273	20964	20288
Hans.R	ATGTCATGCT	CCTACGGGAGGCAGCAG	M	Rectal	Titi Monkey	Coppery titi	Plecturocebus cupreus		Platyrrhini	Captive	Frugivore	USA	California National Primate Research Center, USA	California National Primate Research Center, USA	2007-09-12	RNAlater	2016-07-25	2016-08-31	36037	20842	20380	19641
Harry.R	CGCTAATGTA	CCTACGGGAGGCAGCAG	M	Rectal	Titi Monkey	Coppery titi	Plecturocebus cupreus		Platyrrhini	Captive	Frugivore	USA	California National Primate Research Center, USA	California National Primate Research Center, USA	2007-09-12	RNAlater	2016-07-28	2016-08-31	21050	19004	18692	18010
Hermione.R	TATAGAGATC	CCTACGGGAGGCAGCAG	F	Rectal	Titi Monkey	Coppery titi	Plecturocebus cupreus		Platyrrhini	Captive	Frugivore	USA	California National Primate Research Center, USA	California National Primate Research Center, USA	2007-09-12	RNAlater	2016-07-25	2016-08-31	36979	33505	32488	27897
Johnny.R	TGTGAATCTC	CCTACGGGAGGCAGCAG	M	Rectal	Titi Monkey	Coppery titi	Plecturocebus cupreus		Platyrrhini	Captive	Frugivore	USA	California National Primate Research Center, USA	California National Primate Research Center, USA	2007-09-12	RNAlater	2016-07-28	2016-08-31	32620	30463	30150	28937
Josh.R	ATGCTGCGCT	CCTACGGGAGGCAGCAG	M	Rectal	Titi Monkey	Coppery titi	Plecturocebus cupreus		Platyrrhini	Captive	Frugivore	USA	California National Primate Research Center, USA	California National Primate Research Center, USA	2007-09-12	RNAlater	2016-07-27	2016-08-31	31510	28084	27639	26731
Lee.R	TGTTGTGGTA	CCTACGGGAGGCAGCAG	F	Rectal	Titi Monkey	Coppery titi	Plecturocebus cupreus		Platyrrhini	Captive	Frugivore	USA	California National Primate Research Center, USA	California National Primate Research Center, USA	2007-09-12	RNAlater	2016-07-28	2016-08-31	25856	24042	23693	23020
Leo.R	ACATAGTATC	CCTACGGGAGGCAGCAG	M	Rectal	Titi Monkey	Coppery titi	Plecturocebus cupreus		Platyrrhini	Captive	Frugivore	USA	California National Primate Research Center, USA	California National Primate Research Center, USA	2007-09-12	RNAlater	2016-07-25	2016-08-31	41628	36679	36496	36450
Logan.R	ATCACTCATA	CCTACGGGAGGCAGCAG	M	Rectal	Titi Monkey	Coppery titi	Plecturocebus cupreus		Platyrrhini	Captive	Frugivore	USA	California National Primate Research Center, USA	California National Primate Research Center, USA	2007-09-12	RNAlater	2016-07-25	2016-08-31	38850	33589	33488	33443
Marjorine.R	ATGTATAGTC	CCTACGGGAGGCAGCAG	F	Rectal	Titi Monkey	Coppery titi	Plecturocebus cupreus		Platyrrhini	Captive	Frugivore	USA	California National Primate Research Center, USA	California National Primate Research Center, USA	2007-09-12	RNAlater	2016-07-25	2016-08-31	34059	30368	29484	25074
Mary.R	ATCGCATAGA	CCTACGGGAGGCAGCAG	F	Rectal	Titi Monkey	Coppery titi	Plecturocebus cupreus		Platyrrhini	Captive	Frugivore	USA	California National Primate Research Center, USA	California National Primate Research Center, USA	2007-09-12	RNAlater	2016-07-27	2016-08-31	37535	32346	32031	31661
Max.R	GCTGACAGAG	CCTACGGGAGGCAGCAG	M	Rectal	Titi Monkey	Coppery titi	Plecturocebus cupreus		Platyrrhini	Captive	Frugivore	USA	California National Primate Research Center, USA	California National Primate Research Center, USA	2007-09-12	RNAlater	2016-07-26	2016-08-31	30575	26955	25949	23143
Mickey.R	TAGTACTAGA	CCTACGGGAGGCAGCAG	M	Rectal	Titi Monkey	Coppery titi	Plecturocebus cupreus		Platyrrhini	Captive	Frugivore	USA	California National Primate Research Center, USA	California National Primate Research Center, USA	2007-09-12	RNAlater	2016-07-27	2016-08-31	28232	24748	24053	23345
Natalie.R	ACTCGATAGT	CCTACGGGAGGCAGCAG	F	Rectal	Titi Monkey	Coppery titi	Plecturocebus cupreus		Platyrrhini	Captive	Frugivore	USA	California National Primate Research Center, USA	California National Primate Research Center, USA	2007-09-12	RNAlater	2016-07-25	2016-08-31	54254	46790	46140	42428
Nicole.R	ATCGCTACAT	CCTACGGGAGGCAGCAG	F	Rectal	Titi Monkey	Coppery titi	Plecturocebus cupreus		Platyrrhini	Captive	Frugivore	USA	California National Primate Research Center, USA	California National Primate Research Center, USA	2007-09-12	RNAlater	2016-07-26	2016-08-31	23719	20681	19591	16698
Penny.R	ATGCTAGAGA	CCTACGGGAGGCAGCAG	F	Rectal	Titi Monkey	Coppery titi	Plecturocebus cupreus		Platyrrhini	Captive	Frugivore	USA	California National Primate Research Center, USA	California National Primate Research Center, USA	2007-09-12	RNAlater	2016-07-27	2016-08-31	10696	9517	9479	9128
Ramona.R	CACGAGATGA	CCTACGGGAGGCAGCAG	F	Rectal	Titi Monkey	Coppery titi	Plecturocebus cupreus		Platyrrhini	Captive	Frugivore	USA	California National Primate Research Center, USA	California National Primate Research Center, USA	2007-09-12	RNAlater	2016-07-25	2016-08-31	39456	34223	34051	33243
Ringo.R	AGCGAGTATG	CCTACGGGAGGCAGCAG	M	Rectal	Titi Monkey	Coppery titi	Plecturocebus cupreus		Platyrrhini	Captive	Frugivore	USA	California National Primate Research Center, USA	California National Primate Research Center, USA	2007-09-12	RNAlater	2016-07-25	2016-08-31	22386	19562	19258	17754
Spencer.R	ACGCACATAT	CCTACGGGAGGCAGCAG	M	Rectal	Titi Monkey	Coppery titi	Plecturocebus cupreus		Platyrrhini	Captive	Frugivore	USA	California National Primate Research Center, USA	California National Primate Research Center, USA	2007-09-12	RNAlater	2016-07-25	2016-08-31	30984	27305	26413	23684
Spock.R	ATACAGTCTC	CCTACGGGAGGCAGCAG	M	Rectal	Titi Monkey	Coppery titi	Plecturocebus cupreus		Platyrrhini	Captive	Frugivore	USA	California National Primate Research Center, USA	California National Primate Research Center, USA	2007-09-12	RNAlater	2016-07-27	2016-08-31	36106	31341	31262	31112
Starbuck.R	AGCATCTATA	CCTACGGGAGGCAGCAG	F	Rectal	Titi Monkey	Coppery titi	Plecturocebus cupreus		Platyrrhini	Captive	Frugivore	USA	California National Primate Research Center, USA	California National Primate Research Center, USA	2007-09-12	RNAlater	2016-07-27	2016-08-31	29135	25478	25368	25199
Ted.R	ACATATACGT	CCTACGGGAGGCAGCAG	M	Rectal	Titi Monkey	Coppery titi	Plecturocebus cupreus		Platyrrhini	Captive	Frugivore	USA	California National Primate Research Center, USA	California National Primate Research Center, USA	2007-09-12	RNAlater	2016-07-26	2016-08-31	17082	14714	14134	12978
Weasly.R	TAGCATACAG	CCTACGGGAGGCAGCAG	M	Rectal	Titi Monkey	Coppery titi	Plecturocebus cupreus		Platyrrhini	Captive	Frugivore	USA	California National Primate Research Center, USA	California National Primate Research Center, USA	2007-09-12	RNAlater	2016-07-27	2016-08-31	30101	26205	26009	25356
Winnie.R	TACATGATAG	CCTACGGGAGGCAGCAG	F	Rectal	Titi Monkey	Coppery titi	Plecturocebus cupreus		Platyrrhini	Captive	Frugivore	USA	California National Primate Research Center, USA	California National Primate Research Center, USA	2007-09-12	RNAlater	2016-07-25	2016-08-31	23900	21091	20251	16580
Wolf.R	CTACATACTA	CCTACGGGAGGCAGCAG	M	Rectal	Titi Monkey	Coppery titi	Plecturocebus cupreus		Platyrrhini	Captive	Frugivore	USA	California National Primate Research Center, USA	California National Primate Research Center, USA	2007-09-12	RNAlater	2016-07-27	2016-08-31	34720	15441	14799	13976
Zach.R	ACAGTCATAT	CCTACGGGAGGCAGCAG	M	Rectal	Titi Monkey	Coppery titi	Plecturocebus cupreus		Platyrrhini	Captive	Frugivore	USA	California National Primate Research Center, USA	California National Primate Research Center, USA	2007-09-12	RNAlater	2016-07-25	2016-08-31	38103	33825	33539	32707
Amanda.V	GTCGTAACAC	CCTACGGGAGGCAGCAG	F	Vaginal	Titi Monkey	Coppery titi	Plecturocebus cupreus		Platyrrhini	Captive	Frugivore	USA	California National Primate Research Center, USA	California National Primate Research Center, USA	2007-09-12	RNAlater	2016-08-04	2016-08-31	8379	7541	7507	7507
Ardis.V	GTACTAAGAG	CCTACGGGAGGCAGCAG	F	Vaginal	Titi Monkey	Coppery titi	Plecturocebus cupreus		Platyrrhini	Captive	Frugivore	USA	California National Primate Research Center, USA	California National Primate Research Center, USA	2007-09-12	RNAlater	2016-08-04	2016-08-31	21307	19593	19543	19079
Bebe.V	TGCATGGAGC	CCTACGGGAGGCAGCAG	F	Vaginal	Titi Monkey	Coppery titi	Plecturocebus cupreus		Platyrrhini	Captive	Frugivore	USA	California National Primate Research Center, USA	California National Primate Research Center, USA	2007-09-12	RNAlater	2016-08-04	2016-08-31	29393	26853	26615	26535
Buffy.V	GCATAATCGC	CCTACGGGAGGCAGCAG	F	Vaginal	Titi Monkey	Coppery titi	Plecturocebus cupreus		Platyrrhini	Captive	Frugivore	USA	California National Primate Research Center, USA	California National Primate Research Center, USA	2007-09-12	RNAlater	2016-08-04	2016-08-31	25031	22414	22265	22110
Callie.V	GAAGCGCACT	CCTACGGGAGGCAGCAG	F	Vaginal	Titi Monkey	Coppery titi	Plecturocebus cupreus		Platyrrhini	Captive	Frugivore	USA	California National Primate Research Center, USA	California National Primate Research Center, USA	2007-09-12	RNAlater	2016-08-04	2016-08-31	28730	25882	25703	25323
Clarice.V	AGGATTGAGG	CCTACGGGAGGCAGCAG	F	Vaginal	Titi Monkey	Coppery titi	Plecturocebus cupreus		Platyrrhini	Captive	Frugivore	USA	California National Primate Research Center, USA	California National Primate Research Center, USA	2007-09-12	RNAlater	2016-08-04	2016-08-31	21438	19591	19526	19458
Cristin.V	TGCTGGCTTG	CCTACGGGAGGCAGCAG	F	Vaginal	Titi Monkey	Coppery titi	Plecturocebus cupreus		Platyrrhini	Captive	Frugivore	USA	California National Primate Research Center, USA	California National Primate Research Center, USA	2007-09-12	RNAlater	2016-08-04	2016-08-31	3	3	1	1
Georgette.V	CTCTGGACGA	CCTACGGGAGGCAGCAG	F	Vaginal	Titi Monkey	Coppery titi	Plecturocebus cupreus		Platyrrhini	Captive	Frugivore	USA	California National Primate Research Center, USA	California National Primate Research Center, USA	2007-09-12	RNAlater	2016-08-04	2016-08-31	26536	23536	23411	23313
Hermione.V	TCTAGCGTGG	CCTACGGGAGGCAGCAG	F	Vaginal	Titi Monkey	Coppery titi	Plecturocebus cupreus		Platyrrhini	Captive	Frugivore	USA	California National Primate Research Center, USA	California National Primate Research Center, USA	2007-09-12	RNAlater	2016-08-04	2016-08-31	27960	25528	25476	25328
Lee.V	GTCGGCTCTA	CCTACGGGAGGCAGCAG	F	Vaginal	Titi Monkey	Coppery titi	Plecturocebus cupreus		Platyrrhini	Captive	Frugivore	USA	California National Primate Research Center, USA	California National Primate Research Center, USA	2007-09-12	RNAlater	2016-08-04	2016-08-31	33245	30221	30134	29665
Lizzie.V	TCTCGGATAG	CCTACGGGAGGCAGCAG	F	Vaginal	Titi Monkey	Coppery titi	Plecturocebus cupreus		Platyrrhini	Captive	Frugivore	USA	California National Primate Research Center, USA	California National Primate Research Center, USA	2007-09-12	RNAlater	2016-08-04	2016-08-31	13987	12709	12632	12587
Marjorine.V	GTATAACGCT	CCTACGGGAGGCAGCAG	F	Vaginal	Titi Monkey	Coppery titi	Plecturocebus cupreus		Platyrrhini	Captive	Frugivore	USA	California National Primate Research Center, USA	California National Primate Research Center, USA	2007-09-12	RNAlater	2016-08-04	2016-08-31	41867	37927	37295	35544
Mary.V	CGAGCATTGT	CCTACGGGAGGCAGCAG	F	Vaginal	Titi Monkey	Coppery titi	Plecturocebus cupreus		Platyrrhini	Captive	Frugivore	USA	California National Primate Research Center, USA	California National Primate Research Center, USA	2007-09-12	RNAlater	2016-08-04	2016-08-31	15667	14223	14147	14132
Natalie.V	TGCGGCGATA	CCTACGGGAGGCAGCAG	F	Vaginal	Titi Monkey	Coppery titi	Plecturocebus cupreus		Platyrrhini	Captive	Frugivore	USA	California National Primate Research Center, USA	California National Primate Research Center, USA	2007-09-12	RNAlater	2016-08-04	2016-08-31	26738	24561	24432	24399
Penny.V	GCATGCCAGT	CCTACGGGAGGCAGCAG	F	Vaginal	Titi Monkey	Coppery titi	Plecturocebus cupreus		Platyrrhini	Captive	Frugivore	USA	California National Primate Research Center, USA	California National Primate Research Center, USA	2007-09-12	RNAlater	2016-08-04	2016-08-31	16423	14805	14774	14762
Starbuck.V	GCAGATAAGT	CCTACGGGAGGCAGCAG	F	Vaginal	Titi Monkey	Coppery titi	Plecturocebus cupreus		Platyrrhini	Captive	Frugivore	USA	California National Primate Research Center, USA	California National Primate Research Center, USA	2007-09-12	RNAlater	2016-08-04	2016-08-31	10381	9401	9376	9365
Winnie.V	AGTTGCTAGT	CCTACGGGAGGCAGCAG	F	Vaginal	Titi Monkey	Coppery titi	Plecturocebus cupreus		Platyrrhini	Captive	Frugivore	USA	California National Primate Research Center, USA	California National Primate Research Center, USA	2007-09-12	RNAlater	2016-08-04	2016-08-31	23157	21208	21141	20684
Buba516.RE	CGTATCTCGA	CCTACGGGAGGCAGCAG	M	Otic	Galago	Southern lesser galago	Galago Moholi		Strepsirrhini	Wild	Carnivore	South Africa	Mokopare		2016-05-24	RNAlater	2017-03-15	2017-05-15	12492	11047	11010	11010
Buba516.RO	TGTCGAGTCA	CCTACGGGAGGCAGCAG	M	Oral	Galago	Southern lesser galago	Galago Moholi		Strepsirrhini	Wild	Carnivore	South Africa	Mokopare		2016-05-24	RNAlater	2017-03-15	2017-05-15	16024	15427	15308	14691
Buba516.ER	GAGCTAGTGA	CCTACGGGAGGCAGCAG	M	Rectal	Galago	Southern lesser galago	Galago Moholi		Strepsirrhini	Wild	Carnivore	South Africa	Mokopare		2016-05-24	Ethanol	2017-03-15	2017-05-15	35614	32558	32157	25133
BubaL316.RE	GTGCTCATGT	CCTACGGGAGGCAGCAG	M	Otic	Galago	Thick-tailed bushbaby	Otolemur crassicaudatus		Strepsirrhini	Wild	Omnivore	South Africa	Mokopare		2016-03-05	RNAlater	2017-03-16	2017-05-15	17397	15993	15927	14400
BubaL316.RN	CGCGTATCAT	CCTACGGGAGGCAGCAG	M	Nasal	Galago	Thick-tailed bushbaby	Otolemur crassicaudatus		Strepsirrhini	Wild	Omnivore	South Africa	Mokopare		2016-03-05	RNAlater	2017-03-28	2017-05-15	26707	24156	23895	22547
BubaL316.RO	GCGATGATGA	CCTACGGGAGGCAGCAG	M	Oral	Galago	Thick-tailed bushbaby	Otolemur crassicaudatus		Strepsirrhini	Wild	Omnivore	South Africa	Mokopare		2016-03-05	RNAlater	2017-03-16	2017-05-15	14478	13028	12894	11339
BubaL316.RP	TAGTAGCGCG	CCTACGGGAGGCAGCAG	M	Penile	Galago	Thick-tailed bushbaby	Otolemur crassicaudatus		Strepsirrhini	Wild	Omnivore	South Africa	Mokopare		2016-03-05	RNAlater	2017-03-28	2017-05-15	22793	21674	21503	20252
BubaL316.RR	GTCGTCGTCT	CCTACGGGAGGCAGCAG	M	Rectal	Galago	Thick-tailed bushbaby	Otolemur crassicaudatus		Strepsirrhini	Wild	Omnivore	South Africa	Mokopare		2016-03-05	RNAlater	2017-03-16	2017-05-15	27388	25349	25165	18583
13B-M	TCGAGGTACT	CCTACGGGAGGCAGCAG	M	Oral	Galago	Garnett's greater galago	Otolemur garnettii		Strepsirrhini	Wild	Omnivore	Tanzania	Ta, Za, Kiwengwa FR	Ta, Za, Kiwengwa FR	30/5/11	RNAlater	2017-08-03	2017-08-25	16486	12926	12828	11159
17B-M	TTGTCACATC	CCTACGGGAGGCAGCAG	M	Oral	Galago	Garnett's greater galago	Otolemur garnettii		Strepsirrhini	Wild	Omnivore	Tanzania	Ta, Za, Kiwengwa FR	Ta, Za, Kiwengwa FR	31/5/11	RNAlater	2017-08-03	2017-08-25	12498	10353	10118	9244
1B-M	TGTTCGATAG	CCTACGGGAGGCAGCAG	M	Oral	Galago	Garnett's greater galago	Otolemur garnettii		Strepsirrhini	Wild	Omnivore	Tanzania	Ta, Za, Kiwengwa FR	Ta, Za, Kiwengwa FR	28/5/11	RNAlater	2017-08-03	2017-08-25	12421	10190	10034	7800
20aB-M	CACTTGTGTG	CCTACGGGAGGCAGCAG	M	Oral	Galago	Garnett's greater galago	Otolemur garnettii		Strepsirrhini	Wild	Omnivore	Tanzania	Ta, Za, Kiwengwa FR	Ta, Za, Kiwengwa FR	2011-01-06	RNAlater	2017-08-03	2017-08-25	8433	6213	5924	5847
20bB-M	TAGCTTCACT	CCTACGGGAGGCAGCAG	M	Oral	Galago	Garnett's greater galago	Otolemur garnettii		Strepsirrhini	Wild	Omnivore	Tanzania	Ta, Za, Kiwengwa FR	Ta, Za, Kiwengwa FR	2011-01-06	RNAlater	2017-08-03	2017-08-25	12557	10004	9766	8775
23B-M	TCATTCAGTG	CCTACGGGAGGCAGCAG	F	Oral	Galago	Garnett's greater galago	Otolemur garnettii		Strepsirrhini	Wild	Omnivore	Tanzania	Ta, Za, Kiwengwa FR	Ta, Za, Kiwengwa FR	2011-02-06	RNAlater	2017-08-03	2017-08-25	19102	14593	14477	11798
5B-M	GAATAGCTGA	CCTACGGGAGGCAGCAG	M	Oral	Galago	Garnett's greater galago	Otolemur garnettii		Strepsirrhini	Wild	Omnivore	Tanzania	Ta, Za, Kiwengwa FR	Ta, Za, Kiwengwa FR		RNAlater	2017-08-03	2017-08-25	19109	14536	14316	11109
9B-M	CCATATGATC	CCTACGGGAGGCAGCAG	M	Oral	Galago	Garnett's greater galago	Otolemur garnettii		Strepsirrhini	Wild	Omnivore	Tanzania	Ta, Za, Kiwengwa FR	Ta, Za, Kiwengwa FR	30/5/11	RNAlater	2017-08-03	2017-08-25	16845	12600	12340	10182
10B-P	TTACGCAGTG	CCTACGGGAGGCAGCAG	M	Penile	Galago	Garnett's greater galago	Otolemur garnettii		Strepsirrhini	Wild	Omnivore	Tanzania	Ta, Za, Kiwengwa FR	Ta, Za, Kiwengwa FR	30/5/11	RNAlater	2017-08-03	2017-08-25	12825	10617	10444	9908
14B-P	GTAGAAGTGG	CCTACGGGAGGCAGCAG	M	Penile	Galago	Garnett's greater galago	Otolemur garnettii		Strepsirrhini	Wild	Omnivore	Tanzania	Ta, Za, Kiwengwa FR	Ta, Za, Kiwengwa FR	30/5/11	RNAlater	2017-08-03	2017-08-25	28002	20139	20050	12874
15B-P	TGTCAGCTTA	CCTACGGGAGGCAGCAG	M	Penile	Galago	Garnett's greater galago	Otolemur garnettii		Strepsirrhini	Wild	Omnivore	Tanzania	Ta, Za, Kiwengwa FR	Ta, Za, Kiwengwa FR	31/5/11	RNAlater	2017-08-03	2017-08-25	15640	12237	12093	9476
19aB-P	TAACTCTGCT	CCTACGGGAGGCAGCAG	M	Penile	Galago	Garnett's greater galago	Otolemur garnettii		Strepsirrhini	Wild	Omnivore	Tanzania	Ta, Za, Kiwengwa FR	Ta, Za, Kiwengwa FR	2011-01-06	RNAlater	2017-08-03	2017-08-25	10401	8333	8192	7472
19bB-P	GGTCTGGTGT	CCTACGGGAGGCAGCAG	M	Penile	Galago	Garnett's greater galago	Otolemur garnettii		Strepsirrhini	Wild	Omnivore	Tanzania	Ta, Za, Kiwengwa FR	Ta, Za, Kiwengwa FR	2011-01-06	RNAlater	2017-08-03	2017-08-25	8038	6476	6310	6074
4B-P	GATCCTGAGC	CCTACGGGAGGCAGCAG	M	Penile	Galago	Garnett's greater galago	Otolemur garnettii		Strepsirrhini	Wild	Omnivore	Tanzania	Ta, Za, Kiwengwa FR	Ta, Za, Kiwengwa FR	2011-01-06	RNAlater	2017-08-03	2017-08-25	7488	4544	4482	4419
11B-R	TGGATGACAT	CCTACGGGAGGCAGCAG	M	Rectal	Galago	Garnett's greater galago	Otolemur garnettii		Strepsirrhini	Wild	Omnivore	Tanzania	Ta, Za, Kiwengwa FR	Ta, Za, Kiwengwa FR	30/5/11	RNAlater	2017-08-03	2017-08-25	11	4	1	1
12B-R	CAGATGTCCT	CCTACGGGAGGCAGCAG	M	Rectal	Galago	Garnett's greater galago	Otolemur garnettii		Strepsirrhini	Wild	Omnivore	Tanzania	Ta, Za, Kiwengwa FR	Ta, Za, Kiwengwa FR	30/5/11	RNAlater	2017-08-03	2017-08-25	146	17	7	7
16B-R	GTGGAGAGCT	CCTACGGGAGGCAGCAG	M	Rectal	Galago	Garnett's greater galago	Otolemur garnettii		Strepsirrhini	Wild	Omnivore	Tanzania	Ta, Za, Kiwengwa FR	Ta, Za, Kiwengwa FR	31/5/11	RNAlater	2017-08-03	2017-08-25	10689	8293	7983	6782
18aB-R	CTGGAGGCTA	CCTACGGGAGGCAGCAG	M	Rectal	Galago	Garnett's greater galago	Otolemur garnettii		Strepsirrhini	Wild	Omnivore	Tanzania	Ta, Za, Kiwengwa FR	Ta, Za, Kiwengwa FR	2011-01-06	RNAlater	2017-08-03	2017-08-25	8540	6615	6162	5925
18bB-R	TGACTAGCTT	CCTACGGGAGGCAGCAG	M	Rectal	Galago	Garnett's greater galago	Otolemur garnettii		Strepsirrhini	Wild	Omnivore	Tanzania	Ta, Za, Kiwengwa FR	Ta, Za, Kiwengwa FR	2011-01-06	RNAlater	2017-08-03	2017-08-25	14211	11479	10845	10049
22B-R	TTCGAGCTAT	CCTACGGGAGGCAGCAG	F	Rectal	Galago	Garnett's greater galago	Otolemur garnettii		Strepsirrhini	Wild	Omnivore	Tanzania	Ta, Za, Kiwengwa FR	Ta, Za, Kiwengwa FR	2011-02-06	RNAlater	2017-08-03	2017-08-25	10386	8653	8026	6859
2B-R	CGATCCTATA	CCTACGGGAGGCAGCAG	M	Rectal	Galago	Garnett's greater galago	Otolemur garnettii		Strepsirrhini	Wild	Omnivore	Tanzania	Ta, Za, Kiwengwa FR	Ta, Za, Kiwengwa FR	28/5/11	RNAlater	2017-08-03	2017-08-25	19482	15335	14435	13042
3B-R	TGCGGATGGT	CCTACGGGAGGCAGCAG	M	Rectal	Galago	Garnett's greater galago	Otolemur garnettii		Strepsirrhini	Wild	Omnivore	Tanzania	Ta, Za, Kiwengwa FR	Ta, Za, Kiwengwa FR		RNAlater	2017-08-03	2017-08-25	5541	4308	4070	3944
21B-V	TTCGTTCCTG	CCTACGGGAGGCAGCAG	F	Vaginal	Galago	Garnett's greater galago	Otolemur garnettii		Strepsirrhini	Wild	Omnivore	Tanzania	Ta, Za, Kiwengwa FR	Ta, Za, Kiwengwa FR	2011-02-06	RNAlater	2017-08-03	2017-08-25	16634	14306	13855	13019
6B-V	GTCGGTCTGA	CCTACGGGAGGCAGCAG	F	Vaginal	Galago	Garnett's greater galago	Otolemur garnettii		Strepsirrhini	Wild	Omnivore	Tanzania	Ta, Za, Kiwengwa FR	Ta, Za, Kiwengwa FR		RNAlater	2017-08-03	2017-08-25	18821	15005	14924	13361
2008-01.E	GATAAGAAGG	CCTACGGGAGGCAGCAG	M	Otic	Sifaka	Diademed sifaka	Propithecus diadema		Strepsirrhini	Wild	Folivore	Madagascar	Tsinjoarivo			RNAlater	2016-07-29	2016-08-31	23762	21538	21385	21182
2008-02.E	TTAGTGGTGA	CCTACGGGAGGCAGCAG	M	Otic	Sifaka	Diademed sifaka	Propithecus diadema		Strepsirrhini	Wild	Folivore	Madagascar	Tsinjoarivo			RNAlater	2016-07-29	2016-08-31	26296	24531	24454	24240
2008-03.E	CGGTGTGTGT	CCTACGGGAGGCAGCAG	F	Otic	Sifaka	Diademed sifaka	Propithecus diadema		Strepsirrhini	Wild	Folivore	Madagascar	Tsinjoarivo			RNAlater	2016-07-29	2016-08-31	30535	27578	27505	26982
2008-04.E	CCTCGTTGTT	CCTACGGGAGGCAGCAG	M	Otic	Sifaka	Diademed sifaka	Propithecus diadema		Strepsirrhini	Wild	Folivore	Madagascar	Tsinjoarivo			RNAlater	2016-07-29	2016-08-31	29454	26170	26039	25649
2008-05.E	CATTCTCTGA	CCTACGGGAGGCAGCAG	M	Otic	Sifaka	Diademed sifaka	Propithecus diadema		Strepsirrhini	Wild	Folivore	Madagascar	Tsinjoarivo			RNAlater	2016-07-29	2016-08-31	32002	28303	28233	28074
2008-06.E	TTCTCATCGT	CCTACGGGAGGCAGCAG	F	Otic	Sifaka	Diademed sifaka	Propithecus diadema		Strepsirrhini	Wild	Folivore	Madagascar	Tsinjoarivo			RNAlater	2016-07-29	2016-08-31	25629	23313	23167	22859
2008-07.E	CAGGTCACAT	CCTACGGGAGGCAGCAG	M	Otic	Sifaka	Diademed sifaka	Propithecus diadema		Strepsirrhini	Wild	Folivore	Madagascar	Tsinjoarivo			RNAlater	2016-07-29	2016-08-31	21277	18873	18806	18680
2008-08.E	GTGAAGGTAA	CCTACGGGAGGCAGCAG	M	Otic	Sifaka	Diademed sifaka	Propithecus diadema		Strepsirrhini	Wild	Folivore	Madagascar	Tsinjoarivo			RNAlater	2016-07-29	2016-08-31	26369	24277	24116	23885
2008-10.E	CGTCTTCTTA	CCTACGGGAGGCAGCAG	F	Otic	Sifaka	Diademed sifaka	Propithecus diadema		Strepsirrhini	Wild	Folivore	Madagascar	Tsinjoarivo			RNAlater	2016-07-29	2016-08-31	28880	25754	25662	25271
2008-12.E	GGTTGGAGTT	CCTACGGGAGGCAGCAG	F	Otic	Sifaka	Diademed sifaka	Propithecus diadema		Strepsirrhini	Wild	Folivore	Madagascar	Tsinjoarivo			RNAlater	2016-07-29	2016-08-31	30462	28068	27799	27595
2008-15.E	CATCTGGAGT	CCTACGGGAGGCAGCAG	F	Otic	Sifaka	Diademed sifaka	Propithecus diadema		Strepsirrhini	Wild	Folivore	Madagascar	Tsinjoarivo			RNAlater	2016-07-29	2016-08-31	20709	18635	18584	18416
2008-01.O	TAGGTGGAAT	CCTACGGGAGGCAGCAG	M	Oral	Sifaka	Diademed sifaka	Propithecus diadema		Strepsirrhini	Wild	Folivore	Madagascar	Tsinjoarivo			RNAlater	2016-07-28	2016-08-31	13852	12839	12713	11801
2008-02.O	CTCGTTATTC	CCTACGGGAGGCAGCAG	M	Oral	Sifaka	Diademed sifaka	Propithecus diadema		Strepsirrhini	Wild	Folivore	Madagascar	Tsinjoarivo			RNAlater	2016-07-28	2016-08-31	19929	17779	17739	16998
2008-03.O	GGTGTCTTGT	CCTACGGGAGGCAGCAG	F	Oral	Sifaka	Diademed sifaka	Propithecus diadema		Strepsirrhini	Wild	Folivore	Madagascar	Tsinjoarivo			RNAlater	2016-07-28	2016-08-31	27402	25494	25241	23225
2008-04.O	GATGAGGTAT	CCTACGGGAGGCAGCAG	M	Oral	Sifaka	Diademed sifaka	Propithecus diadema		Strepsirrhini	Wild	Folivore	Madagascar	Tsinjoarivo			RNAlater	2016-07-28	2016-08-31	30771	28534	28429	27486
2008-05.O	GTTCGATTGT	CCTACGGGAGGCAGCAG	M	Oral	Sifaka	Diademed sifaka	Propithecus diadema		Strepsirrhini	Wild	Folivore	Madagascar	Tsinjoarivo			RNAlater	2016-07-28	2016-08-31	24235	22158	21954	18161
2008-06.O	CCTGTGTAGA	CCTACGGGAGGCAGCAG	F	Oral	Sifaka	Diademed sifaka	Propithecus diadema		Strepsirrhini	Wild	Folivore	Madagascar	Tsinjoarivo			RNAlater	2016-07-29	2016-08-31	28573	25690	25360	19791
2008-07.O	TGTAGGTGGA	CCTACGGGAGGCAGCAG	M	Oral	Sifaka	Diademed sifaka	Propithecus diadema		Strepsirrhini	Wild	Folivore	Madagascar	Tsinjoarivo			RNAlater	2016-07-29	2016-08-31	30769	28600	28540	28214
2008-09.O	GGAAGTAAGG	CCTACGGGAGGCAGCAG	F	Oral	Sifaka	Diademed sifaka	Propithecus diadema		Strepsirrhini	Wild	Folivore	Madagascar	Tsinjoarivo			RNAlater	2016-07-29	2016-08-31	23734	21865	21727	19798
2008-10.O	GATGGTTGTA	CCTACGGGAGGCAGCAG	F	Oral	Sifaka	Diademed sifaka	Propithecus diadema		Strepsirrhini	Wild	Folivore	Madagascar	Tsinjoarivo			RNAlater	2016-07-29	2016-08-31	34053	31147	30984	29965
2008-12.O	GGTGTTAGTG	CCTACGGGAGGCAGCAG	F	Oral	Sifaka	Diademed sifaka	Propithecus diadema		Strepsirrhini	Wild	Folivore	Madagascar	Tsinjoarivo			RNAlater	2016-07-29	2016-08-31	27345	25435	25318	24642
2008-15.O	GGTAGAATGA	CCTACGGGAGGCAGCAG	F	Oral	Sifaka	Diademed sifaka	Propithecus diadema		Strepsirrhini	Wild	Folivore	Madagascar	Tsinjoarivo			RNAlater	2016-07-29	2016-08-31	24057	22164	21992	19833
2008-01.R	TTGTTGCTGT	CCTACGGGAGGCAGCAG	M	Rectal	Sifaka	Diademed sifaka	Propithecus diadema		Strepsirrhini	Wild	Folivore	Madagascar	Tsinjoarivo			RNAlater	2016-07-28	2016-08-31	22002	20097	19160	16240
2008-02.R	GGTCAGTGTA	CCTACGGGAGGCAGCAG	M	Rectal	Sifaka	Diademed sifaka	Propithecus diadema		Strepsirrhini	Wild	Folivore	Madagascar	Tsinjoarivo			RNAlater	2016-07-28	2016-08-31	18560	17047	16127	13758
2008-03.R	CTCTTAGTTC	CCTACGGGAGGCAGCAG	F	Rectal	Sifaka	Diademed sifaka	Propithecus diadema		Strepsirrhini	Wild	Folivore	Madagascar	Tsinjoarivo			RNAlater	2016-07-28	2016-08-31	24650	21932	21028	18337
2008-04.R	TACTAGGATC	CCTACGGGAGGCAGCAG	M	Rectal	Sifaka	Diademed sifaka	Propithecus diadema		Strepsirrhini	Wild	Folivore	Madagascar	Tsinjoarivo			RNAlater	2016-07-28	2016-08-31	21158	19040	18043	14075
2008-05.R	TGGTGCTGGA	CCTACGGGAGGCAGCAG	M	Rectal	Sifaka	Diademed sifaka	Propithecus diadema		Strepsirrhini	Wild	Folivore	Madagascar	Tsinjoarivo			RNAlater	2016-07-28	2016-08-31	14787	13171	12533	10283
2008-06.R	TTCTGTTGCC	CCTACGGGAGGCAGCAG	F	Rectal	Sifaka	Diademed sifaka	Propithecus diadema		Strepsirrhini	Wild	Folivore	Madagascar	Tsinjoarivo			RNAlater	2016-07-28	2016-08-31	20891	18753	17889	15936
2008-07.R	GTGTGGTTGT	CCTACGGGAGGCAGCAG	M	Rectal	Sifaka	Diademed sifaka	Propithecus diadema		Strepsirrhini	Wild	Folivore	Madagascar	Tsinjoarivo			RNAlater	2016-07-28	2016-08-31	42983	32065	31444	30751
2008-08.R	GTAATGGAGT	CCTACGGGAGGCAGCAG	M	Rectal	Sifaka	Diademed sifaka	Propithecus diadema		Strepsirrhini	Wild	Folivore	Madagascar	Tsinjoarivo			RNAlater	2016-07-28	2016-08-31	17947	16282	15378	13113
2008-09.R	GGATAGGATC	CCTACGGGAGGCAGCAG	F	Rectal	Sifaka	Diademed sifaka	Propithecus diadema		Strepsirrhini	Wild	Folivore	Madagascar	Tsinjoarivo			RNAlater	2016-07-28	2016-08-31	29708	26576	25775	24482
2008-10.R	GTCTCAATGT	CCTACGGGAGGCAGCAG	F	Rectal	Sifaka	Diademed sifaka	Propithecus diadema		Strepsirrhini	Wild	Folivore	Madagascar	Tsinjoarivo			RNAlater	2016-07-28	2016-08-31	25698	23292	22830	21375
2008-12.R	TATGGTAAGG	CCTACGGGAGGCAGCAG	F	Rectal	Sifaka	Diademed sifaka	Propithecus diadema		Strepsirrhini	Wild	Folivore	Madagascar	Tsinjoarivo			RNAlater	2016-07-28	2016-08-31	26347	20420	20194	19920
2008-15.R	TTGTCCTTGC	CCTACGGGAGGCAGCAG	F	Rectal	Sifaka	Diademed sifaka	Propithecus diadema		Strepsirrhini	Wild	Folivore	Madagascar	Tsinjoarivo			RNAlater	2016-07-28	2016-08-31	24087	22096	21426	20484
Abby.O	AGTTGCTAGT	CCTACGGGAGGCAGCAG	F	Oral	Sifaka	Verreaux's sifaka	Propithecus verreauxi		Strepsirrhini	Wild	Folivore	Madagascar	Ankoatsifaka Research Station	Kirindy Mitea NP	2010-06-24	RNAlater	2016-07-12	2016-07-31	21951	20550	20341	19417
Achilles.O	TTCGATAGCA	CCTACGGGAGGCAGCAG	M	Oral	Sifaka	Verreaux's sifaka	Propithecus verreauxi		Strepsirrhini	Wild	Folivore	Madagascar	Ankoatsifaka Research Station	Kirindy Mitea NP	2011-06-10	RNAlater	2016-07-12	2016-07-31	15640	14579	14449	12465
April.O	GTCGGCTCTA	CCTACGGGAGGCAGCAG	F	Oral	Sifaka	Verreaux's sifaka	Propithecus verreauxi		Strepsirrhini	Wild	Folivore	Madagascar	Ankoatsifaka Research Station	Kirindy Mitea NP	2011-06-12	RNAlater	2016-07-12	2016-07-31	14857	13882	13683	11389
Asterix.O	GCATAATCGC	CCTACGGGAGGCAGCAG	F	Oral	Sifaka	Verreaux's sifaka	Propithecus verreauxi		Strepsirrhini	Wild	Folivore	Madagascar	Ankoatsifaka Research Station	Kirindy Mitea NP	2010-06-25	RNAlater	2016-07-12	2016-07-31	15140	13949	13889	13883
Hester.O	AACGCCAAGA	CCTACGGGAGGCAGCAG	F	Oral	Sifaka	Verreaux's sifaka	Propithecus verreauxi		Strepsirrhini	Wild	Folivore	Madagascar	Ankoatsifaka Research Station	Kirindy Mitea NP	2012-06-15	RNAlater	2016-08-10	2016-08-31	27818	24613	24464	23911
Hira.O	AGCTGAATGA	CCTACGGGAGGCAGCAG	F	Oral	Sifaka	Verreaux's sifaka	Propithecus verreauxi		Strepsirrhini	Wild	Folivore	Madagascar	Ankoatsifaka Research Station	Kirindy Mitea NP	2012-06-10	RNAlater	2016-08-10	2016-08-31	29799	26828	26719	26492
Hope.O	GTCGTAACAC	CCTACGGGAGGCAGCAG	F	Oral	Sifaka	Verreaux's sifaka	Propithecus verreauxi		Strepsirrhini	Wild	Folivore	Madagascar	Ankoatsifaka Research Station	Kirindy Mitea NP	2011-06-09	RNAlater	2016-07-12	2016-07-31	21968	20377	20059	17081
Isaac.O	CTGACCGAGA	CCTACGGGAGGCAGCAG	M	Oral	Sifaka	Verreaux's sifaka	Propithecus verreauxi		Strepsirrhini	Wild	Folivore	Madagascar	Ankoatsifaka Research Station	Kirindy Mitea NP	2012-06-11	RNAlater	2016-08-10	2016-08-31	36556	32804	32696	32100
Juliet.O	CTCTGGACGA	CCTACGGGAGGCAGCAG	F	Oral	Sifaka	Verreaux's sifaka	Propithecus verreauxi		Strepsirrhini	Wild	Folivore	Madagascar	Ankoatsifaka Research Station	Kirindy Mitea NP	2010-06-24	RNAlater	2016-07-12	2016-07-31	15144	13930	13664	12303
Lascaux.O	CCAGAACAGA	CCTACGGGAGGCAGCAG	M	Oral	Sifaka	Verreaux's sifaka	Propithecus verreauxi		Strepsirrhini	Wild	Folivore	Madagascar	Ankoatsifaka Research Station	Kirindy Mitea NP	2011-06-10	RNAlater	2016-07-12	2016-07-31	25328	23268	22974	19730
Louise.O	TCGAACTGCA	CCTACGGGAGGCAGCAG	F	Oral	Sifaka	Verreaux's sifaka	Propithecus verreauxi		Strepsirrhini	Wild	Folivore	Madagascar	Ankoatsifaka Research Station	Kirindy Mitea NP	2011-06-13	RNAlater	2016-07-12	2016-07-31	20958	19415	19117	17638
Marsu.O	AGTGGCAGGT	CCTACGGGAGGCAGCAG	M	Oral	Sifaka	Verreaux's sifaka	Propithecus verreauxi		Strepsirrhini	Wild	Folivore	Madagascar	Ankoatsifaka Research Station	Kirindy Mitea NP	2012-06-11	RNAlater	2016-08-10	2016-08-31	30299	28269	28202	27930
Meyers.O	AGGATTGAGG	CCTACGGGAGGCAGCAG	M	Oral	Sifaka	Verreaux's sifaka	Propithecus verreauxi		Strepsirrhini	Wild	Folivore	Madagascar	Ankoatsifaka Research Station	Kirindy Mitea NP	2011-06-13	RNAlater	2016-07-12	2016-07-31	10534	9914	9767	8435
Micka.O	TCTAGCGTGG	CCTACGGGAGGCAGCAG	F	Oral	Sifaka	Verreaux's sifaka	Propithecus verreauxi		Strepsirrhini	Wild	Folivore	Madagascar	Ankoatsifaka Research Station	Kirindy Mitea NP	2010-06-27	RNAlater	2016-07-12	2016-07-31	19083	17803	17465	15933
Omby.O	CGAGCATTGT	CCTACGGGAGGCAGCAG	M	Oral	Sifaka	Verreaux's sifaka	Propithecus verreauxi		Strepsirrhini	Wild	Folivore	Madagascar	Ankoatsifaka Research Station	Kirindy Mitea NP	2011-06-13	RNAlater	2016-07-12	2016-07-31	21113	19598	19383	17722
Pamella.O	GTACTAAGAG	CCTACGGGAGGCAGCAG	F	Oral	Sifaka	Verreaux's sifaka	Propithecus verreauxi		Strepsirrhini	Wild	Folivore	Madagascar	Ankoatsifaka Research Station	Kirindy Mitea NP	2011-06-12	RNAlater	2016-07-12	2016-07-31	17199	15976	15692	13880
Petunia.O	GGAGACTGTA	CCTACGGGAGGCAGCAG	F	Oral	Sifaka	Verreaux's sifaka	Propithecus verreauxi		Strepsirrhini	Wild	Folivore	Madagascar	Ankoatsifaka Research Station	Kirindy Mitea NP	2011-06-12	RNAlater	2016-07-12	2016-07-31	12805	12019	11737	10397
Quincy.O	TGCATGGAGC	CCTACGGGAGGCAGCAG	M	Oral	Sifaka	Verreaux's sifaka	Propithecus verreauxi		Strepsirrhini	Wild	Folivore	Madagascar	Ankoatsifaka Research Station	Kirindy Mitea NP	2010-06-22	RNAlater	2016-07-12	2016-07-31	162	5	1	1
Rija.O	GCATGCCAGT	CCTACGGGAGGCAGCAG	F	Oral	Sifaka	Verreaux's sifaka	Propithecus verreauxi		Strepsirrhini	Wild	Folivore	Madagascar	Ankoatsifaka Research Station	Kirindy Mitea NP	2011-06-12	RNAlater	2016-07-12	2016-07-31	18813	17507	17283	15276
Rose.O	GCAGATAAGT	CCTACGGGAGGCAGCAG	F	Oral	Sifaka	Verreaux's sifaka	Propithecus verreauxi		Strepsirrhini	Wild	Folivore	Madagascar	Ankoatsifaka Research Station	Kirindy Mitea NP	2010-06-22	RNAlater	2016-07-12	2016-07-31	102	2	1	1
Savannah.O	GTATAACGCT	CCTACGGGAGGCAGCAG	F	Oral	Sifaka	Verreaux's sifaka	Propithecus verreauxi		Strepsirrhini	Wild	Folivore	Madagascar	Ankoatsifaka Research Station	Kirindy Mitea NP	2010-06-27	RNAlater	2016-07-12	2016-07-31	23998	22268	22208	22024
Sherlock.O	CCACAGAGTG	CCTACGGGAGGCAGCAG	M	Oral	Sifaka	Verreaux's sifaka	Propithecus verreauxi		Strepsirrhini	Wild	Folivore	Madagascar	Ankoatsifaka Research Station	Kirindy Mitea NP	2012-06-12	RNAlater	2016-08-10	2016-08-31	37260	33583	33253	32066
Tabitha.O	GAAGCGCACT	CCTACGGGAGGCAGCAG	F	Oral	Sifaka	Verreaux's sifaka	Propithecus verreauxi		Strepsirrhini	Wild	Folivore	Madagascar	Ankoatsifaka Research Station	Kirindy Mitea NP	2010-06-22	RNAlater	2016-07-12	2016-07-31	8757	7492	7384	7035
Titan.O	TCTCGGATAG	CCTACGGGAGGCAGCAG	M	Oral	Sifaka	Verreaux's sifaka	Propithecus verreauxi		Strepsirrhini	Wild	Folivore	Madagascar	Ankoatsifaka Research Station	Kirindy Mitea NP	2010-06-22	RNAlater	2016-07-12	2016-07-31	118	5	1	1
Vanilla.O	CCAAGAAGAA	CCTACGGGAGGCAGCAG	F	Oral	Sifaka	Verreaux's sifaka	Propithecus verreauxi		Strepsirrhini	Wild	Folivore	Madagascar	Ankoatsifaka Research Station	Kirindy Mitea NP	2011-06-09	RNAlater	2016-07-12	2016-07-31	20717	19061	18927	16703
Vary.O	AGGTAAGAGG	CCTACGGGAGGCAGCAG	M	Oral	Sifaka	Verreaux's sifaka	Propithecus verreauxi		Strepsirrhini	Wild	Folivore	Madagascar	Ankoatsifaka Research Station	Kirindy Mitea NP	2012-06-10	RNAlater	2016-08-10	2016-08-31	22	19	10	10
Velo.O	AAGTACACTC	CCTACGGGAGGCAGCAG	F	Oral	Sifaka	Verreaux's sifaka	Propithecus verreauxi		Strepsirrhini	Wild	Folivore	Madagascar	Ankoatsifaka Research Station	Kirindy Mitea NP	2012-06-10	RNAlater	2016-08-10	2016-08-31	23757	21337	21166	20050
William.O	GACAGCAAGC	CCTACGGGAGGCAGCAG	M	Oral	Sifaka	Verreaux's sifaka	Propithecus verreauxi		Strepsirrhini	Wild	Folivore	Madagascar	Ankoatsifaka Research Station	Kirindy Mitea NP	2012-06-13	RNAlater	2016-08-10	2016-08-31	29888	26600	26465	26267
Xavier.O	GAGATTGCTA	CCTACGGGAGGCAGCAG	M	Oral	Sifaka	Verreaux's sifaka	Propithecus verreauxi		Strepsirrhini	Wild	Folivore	Madagascar	Ankoatsifaka Research Station	Kirindy Mitea NP	2011-06-12	RNAlater	2016-07-12	2016-07-31	22979	21396	21169	16670
Zena.O	GAAGTCAAGC	CCTACGGGAGGCAGCAG	F	Oral	Sifaka	Verreaux's sifaka	Propithecus verreauxi		Strepsirrhini	Wild	Folivore	Madagascar	Ankoatsifaka Research Station	Kirindy Mitea NP	2011-06-13	RNAlater	2016-07-12	2016-07-31	15540	14394	14220	13161
Achilles.P	GCCACATATA	CCTACGGGAGGCAGCAG	M	Penile	Sifaka	Verreaux's sifaka	Propithecus verreauxi		Strepsirrhini	Wild	Folivore	Madagascar	Ankoatsifaka Research Station	Kirindy Mitea NP	2011-06-10	RNAlater	2016-07-14	2016-07-31	20563	18969	18886	18700
Isaac.P	CGCGACTTGT	CCTACGGGAGGCAGCAG	M	Penile	Sifaka	Verreaux's sifaka	Propithecus verreauxi		Strepsirrhini	Wild	Folivore	Madagascar	Ankoatsifaka Research Station	Kirindy Mitea NP	2012-06-11	RNAlater	2016-08-10	2016-08-31	1823	1617	1613	1613
Lascaux.P	ATTAGCGAGT	CCTACGGGAGGCAGCAG	M	Penile	Sifaka	Verreaux's sifaka	Propithecus verreauxi		Strepsirrhini	Wild	Folivore	Madagascar	Ankoatsifaka Research Station	Kirindy Mitea NP	2011-06-10	RNAlater	2016-07-14	2016-07-31	22670	21121	21047	20725
Marsu.P	AAGGTATGAG	CCTACGGGAGGCAGCAG	M	Penile	Sifaka	Verreaux's sifaka	Propithecus verreauxi		Strepsirrhini	Wild	Folivore	Madagascar	Ankoatsifaka Research Station	Kirindy Mitea NP	2012-06-11	RNAlater	2016-08-10	2016-08-31	31416	28913	28759	28453
Meyers.P	ATAGCCGTGT	CCTACGGGAGGCAGCAG	M	Penile	Sifaka	Verreaux's sifaka	Propithecus verreauxi		Strepsirrhini	Wild	Folivore	Madagascar	Ankoatsifaka Research Station	Kirindy Mitea NP	2011-06-13	RNAlater	2016-07-14	2016-07-31	22289	20840	20738	20360
Omby.P	TGGCTACGCT	CCTACGGGAGGCAGCAG	M	Penile	Sifaka	Verreaux's sifaka	Propithecus verreauxi		Strepsirrhini	Wild	Folivore	Madagascar	Ankoatsifaka Research Station	Kirindy Mitea NP	2011-06-13	RNAlater	2016-07-14	2016-07-31	23605	22243	22130	22006
Quincy.P	CATACCTGAT	CCTACGGGAGGCAGCAG	M	Penile	Sifaka	Verreaux's sifaka	Propithecus verreauxi		Strepsirrhini	Wild	Folivore	Madagascar	Ankoatsifaka Research Station	Kirindy Mitea NP	2010-06-22	RNAlater	2016-07-14	2016-07-31	18443	16866	16697	16366
Sherlock.P	AGTGGTGATC	CCTACGGGAGGCAGCAG	M	Penile	Sifaka	Verreaux's sifaka	Propithecus verreauxi		Strepsirrhini	Wild	Folivore	Madagascar	Ankoatsifaka Research Station	Kirindy Mitea NP	2012-06-12	RNAlater	2016-08-10	2016-08-31	30336	28107	28049	27753
Titan.P	AATGCAGTGT	CCTACGGGAGGCAGCAG	M	Penile	Sifaka	Verreaux's sifaka	Propithecus verreauxi		Strepsirrhini	Wild	Folivore	Madagascar	Ankoatsifaka Research Station	Kirindy Mitea NP	2010-06-22	RNAlater	2016-07-14	2016-07-31	14678	13771	13660	13293
Vary.P	TCCTGACAGA	CCTACGGGAGGCAGCAG	M	Penile	Sifaka	Verreaux's sifaka	Propithecus verreauxi		Strepsirrhini	Wild	Folivore	Madagascar	Ankoatsifaka Research Station	Kirindy Mitea NP	2012-06-10	RNAlater	2016-08-10	2016-08-31	28153	25317	25253	24863
William.P	ATGAGGTCGT	CCTACGGGAGGCAGCAG	M	Penile	Sifaka	Verreaux's sifaka	Propithecus verreauxi		Strepsirrhini	Wild	Folivore	Madagascar	Ankoatsifaka Research Station	Kirindy Mitea NP	2012-06-13	RNAlater	2016-08-10	2016-08-31	32679	30102	30046	29567
Xavier.P	ACGCAGGAGT	CCTACGGGAGGCAGCAG	M	Penile	Sifaka	Verreaux's sifaka	Propithecus verreauxi		Strepsirrhini	Wild	Folivore	Madagascar	Ankoatsifaka Research Station	Kirindy Mitea NP	2011-06-12	RNAlater	2016-07-14	2016-07-31	26457	24392	24219	24057
Abby.R	CTTACGTTGC	CCTACGGGAGGCAGCAG	F	Rectal	Sifaka	Verreaux's sifaka	Propithecus verreauxi		Strepsirrhini	Wild	Folivore	Madagascar	Ankoatsifaka Research Station	Kirindy Mitea NP	2010-06-24	RNAlater	2016-07-13	2016-07-31	18013	16519	15962	14486
Achilles.R	CACGAAGAGC	CCTACGGGAGGCAGCAG	M	Rectal	Sifaka	Verreaux's sifaka	Propithecus verreauxi		Strepsirrhini	Wild	Folivore	Madagascar	Ankoatsifaka Research Station	Kirindy Mitea NP	2011-06-10	RNAlater	2016-07-13	2016-07-31	16612	15217	14656	12511
April.R	TGGTTCGCTG	CCTACGGGAGGCAGCAG	F	Rectal	Sifaka	Verreaux's sifaka	Propithecus verreauxi		Strepsirrhini	Wild	Folivore	Madagascar	Ankoatsifaka Research Station	Kirindy Mitea NP	2011-06-12	RNAlater	2016-07-13	2016-07-31	22225	20898	20313	19596
Asterix.R	GAGAGGACAT	CCTACGGGAGGCAGCAG	F	Rectal	Sifaka	Verreaux's sifaka	Propithecus verreauxi		Strepsirrhini	Wild	Folivore	Madagascar	Ankoatsifaka Research Station	Kirindy Mitea NP	2010-06-25	RNAlater	2016-07-13	2016-07-31	17758	16441	15934	13192
Hester.R	GTCTAGCAGG	CCTACGGGAGGCAGCAG	F	Rectal	Sifaka	Verreaux's sifaka	Propithecus verreauxi		Strepsirrhini	Wild	Folivore	Madagascar	Ankoatsifaka Research Station	Kirindy Mitea NP	2010-06-23	RNAlater	2016-07-13	2016-07-31	16797	15666	15038	13101
Hira.A	CATCAACATG	CCTACGGGAGGCAGCAG	F	Rectal	Sifaka	Verreaux's sifaka	Propithecus verreauxi		Strepsirrhini	Wild	Folivore	Madagascar	Ankoatsifaka Research Station	Kirindy Mitea NP	2012-06-10	RNAlater	2016-08-10	2016-08-31	24253	21228	20966	20212
Hope.R	GAGCACGGAA	CCTACGGGAGGCAGCAG	F	Rectal	Sifaka	Verreaux's sifaka	Propithecus verreauxi		Strepsirrhini	Wild	Folivore	Madagascar	Ankoatsifaka Research Station	Kirindy Mitea NP	2011-06-09	RNAlater	2016-07-13	2016-07-31	22297	20907	20758	20531
Isaac.A	ACTTCTTAGC	CCTACGGGAGGCAGCAG	M	Rectal	Sifaka	Verreaux's sifaka	Propithecus verreauxi		Strepsirrhini	Wild	Folivore	Madagascar	Ankoatsifaka Research Station	Kirindy Mitea NP	2012-06-11	RNAlater	2016-08-10	2016-08-31	30112	26253	26017	25516
Juliet.R	TTGTCGAGAC	CCTACGGGAGGCAGCAG	F	Rectal	Sifaka	Verreaux's sifaka	Propithecus verreauxi		Strepsirrhini	Wild	Folivore	Madagascar	Ankoatsifaka Research Station	Kirindy Mitea NP	2010-06-24	RNAlater	2016-07-13	2016-07-31	19871	18638	17788	15655
Lascaux.R	CTGACAAGTG	CCTACGGGAGGCAGCAG	M	Rectal	Sifaka	Verreaux's sifaka	Propithecus verreauxi		Strepsirrhini	Wild	Folivore	Madagascar	Ankoatsifaka Research Station	Kirindy Mitea NP	2011-06-10	RNAlater	2016-07-13	2016-07-31	22638	20864	20406	17074
Louise.R	TTGCACTCAG	CCTACGGGAGGCAGCAG	F	Rectal	Sifaka	Verreaux's sifaka	Propithecus verreauxi		Strepsirrhini	Wild	Folivore	Madagascar	Ankoatsifaka Research Station	Kirindy Mitea NP	2011-06-13	RNAlater	2016-07-13	2016-07-31	18948	17370	16843	14071
Meyers.R	GAGACCTCTA	CCTACGGGAGGCAGCAG	M	Rectal	Sifaka	Verreaux's sifaka	Propithecus verreauxi		Strepsirrhini	Wild	Folivore	Madagascar	Ankoatsifaka Research Station	Kirindy Mitea NP	2011-06-13	RNAlater	2016-07-13	2016-07-31	23589	21981	21206	19666
Omby.R	GCTCTAACAT	CCTACGGGAGGCAGCAG	M	Rectal	Sifaka	Verreaux's sifaka	Propithecus verreauxi		Strepsirrhini	Wild	Folivore	Madagascar	Ankoatsifaka Research Station	Kirindy Mitea NP	2011-06-13	RNAlater	2016-07-13	2016-07-31	21999	20150	19360	17294
Pamella.R	GGAACACAGG	CCTACGGGAGGCAGCAG	F	Rectal	Sifaka	Verreaux's sifaka	Propithecus verreauxi		Strepsirrhini	Wild	Folivore	Madagascar	Ankoatsifaka Research Station	Kirindy Mitea NP	2011-06-12	RNAlater	2016-07-13	2016-07-31	24133	22513	22368	21559
Petunia.A	ACGGTGCTAG	CCTACGGGAGGCAGCAG	F	Rectal	Sifaka	Verreaux's sifaka	Propithecus verreauxi		Strepsirrhini	Wild	Folivore	Madagascar	Ankoatsifaka Research Station	Kirindy Mitea NP	2012-06-11	RNAlater	2016-08-10	2016-08-31	41307	37350	37078	36786
Petunia.R	TGGACTCAGA	CCTACGGGAGGCAGCAG	F	Rectal	Sifaka	Verreaux's sifaka	Propithecus verreauxi		Strepsirrhini	Wild	Folivore	Madagascar	Ankoatsifaka Research Station	Kirindy Mitea NP	2011-06-12	RNAlater	2016-07-13	2016-07-31	18120	16928	16284	13920
Quincy.R	GGACAGATGG	CCTACGGGAGGCAGCAG	M	Rectal	Sifaka	Verreaux's sifaka	Propithecus verreauxi		Strepsirrhini	Wild	Folivore	Madagascar	Ankoatsifaka Research Station	Kirindy Mitea NP	2010-06-22	RNAlater	2016-07-13	2016-07-31	18562	17236	16728	15102
Rija.R	GTAACGATGT	CCTACGGGAGGCAGCAG	F	Rectal	Sifaka	Verreaux's sifaka	Propithecus verreauxi		Strepsirrhini	Wild	Folivore	Madagascar	Ankoatsifaka Research Station	Kirindy Mitea NP	2011-06-12	RNAlater	2016-07-13	2016-07-31	23247	21711	21606	21390
Rose.R	GTCCAGACAT	CCTACGGGAGGCAGCAG	F	Rectal	Sifaka	Verreaux's sifaka	Propithecus verreauxi		Strepsirrhini	Wild	Folivore	Madagascar	Ankoatsifaka Research Station	Kirindy Mitea NP	2010-06-22	RNAlater	2016-07-13	2016-07-31	21069	19429	19223	18693
Savannah.A	ACTGTAGGAC	CCTACGGGAGGCAGCAG	F	Rectal	Sifaka	Verreaux's sifaka	Propithecus verreauxi		Strepsirrhini	Wild	Folivore	Madagascar	Ankoatsifaka Research Station	Kirindy Mitea NP	2012-06-14	RNAlater	2016-08-10	2016-08-31	35991	32046	31674	31269
Savannah.R	CGTCAAGCAT	CCTACGGGAGGCAGCAG	F	Rectal	Sifaka	Verreaux's sifaka	Propithecus verreauxi		Strepsirrhini	Wild	Folivore	Madagascar	Ankoatsifaka Research Station	Kirindy Mitea NP	2010-06-27	RNAlater	2016-07-13	2016-07-31	15721	14451	13874	11669
Sherlock.A	GCACTGTTGC	CCTACGGGAGGCAGCAG	M	Rectal	Sifaka	Verreaux's sifaka	Propithecus verreauxi		Strepsirrhini	Wild	Folivore	Madagascar	Ankoatsifaka Research Station	Kirindy Mitea NP	2012-06-12	RNAlater	2016-08-10	2016-08-31	21314	19166	19138	19073
Tabitha.R	TCCTTGTTCT	CCTACGGGAGGCAGCAG	F	Rectal	Sifaka	Verreaux's sifaka	Propithecus verreauxi		Strepsirrhini	Wild	Folivore	Madagascar	Ankoatsifaka Research Station	Kirindy Mitea NP	2010-06-22	RNAlater	2016-07-13	2016-07-31	5	4	1	1
Titan.R	GCGCATTATG	CCTACGGGAGGCAGCAG	M	Rectal	Sifaka	Verreaux's sifaka	Propithecus verreauxi		Strepsirrhini	Wild	Folivore	Madagascar	Ankoatsifaka Research Station	Kirindy Mitea NP	2010-06-22	RNAlater	2016-07-13	2016-07-31	20927	19190	18867	18250
Vanilla.A	ACAACTGCAA	CCTACGGGAGGCAGCAG	F	Rectal	Sifaka	Verreaux's sifaka	Propithecus verreauxi		Strepsirrhini	Wild	Folivore	Madagascar	Ankoatsifaka Research Station	Kirindy Mitea NP	2012-06-15	RNAlater	2016-08-10	2016-08-31	32467	29012	28883	28571
Vanilla.R	GACAGGTGAC	CCTACGGGAGGCAGCAG	F	Rectal	Sifaka	Verreaux's sifaka	Propithecus verreauxi		Strepsirrhini	Wild	Folivore	Madagascar	Ankoatsifaka Research Station	Kirindy Mitea NP	2011-06-09	RNAlater	2016-07-13	2016-07-31	19247	17840	17464	14561
Vary.A	ATGGAGCACT	CCTACGGGAGGCAGCAG	M	Rectal	Sifaka	Verreaux's sifaka	Propithecus verreauxi		Strepsirrhini	Wild	Folivore	Madagascar	Ankoatsifaka Research Station	Kirindy Mitea NP	2012-06-10	RNAlater	2016-08-10	2016-08-31	25899	23460	23029	21255
Velo.A	AGGAGAAGGA	CCTACGGGAGGCAGCAG	F	Rectal	Sifaka	Verreaux's sifaka	Propithecus verreauxi		Strepsirrhini	Wild	Folivore	Madagascar	Ankoatsifaka Research Station	Kirindy Mitea NP	2012-06-10	RNAlater	2016-08-10	2016-08-31	26413	24104	24057	23906
William.A	ATGCCTATCA	CCTACGGGAGGCAGCAG	M	Rectal	Sifaka	Verreaux's sifaka	Propithecus verreauxi		Strepsirrhini	Wild	Folivore	Madagascar	Ankoatsifaka Research Station	Kirindy Mitea NP	2012-06-13	RNAlater	2016-08-10	2016-08-31	27015	24395	24264	23494
Xavier.R	ACCATGAGTC	CCTACGGGAGGCAGCAG	M	Rectal	Sifaka	Verreaux's sifaka	Propithecus verreauxi		Strepsirrhini	Wild	Folivore	Madagascar	Ankoatsifaka Research Station	Kirindy Mitea NP	2011-06-12	RNAlater	2016-07-13	2016-07-31	19781	18169	17689	14843
Zena.R	GTGTTCGGTC	CCTACGGGAGGCAGCAG	F	Rectal	Sifaka	Verreaux's sifaka	Propithecus verreauxi		Strepsirrhini	Wild	Folivore	Madagascar	Ankoatsifaka Research Station	Kirindy Mitea NP	2011-06-13	RNAlater	2016-07-13	2016-07-31	17334	16263	15787	12757
Abby.V	ACGCGGACTA	CCTACGGGAGGCAGCAG	F	Vaginal	Sifaka	Verreaux's sifaka	Propithecus verreauxi		Strepsirrhini	Wild	Folivore	Madagascar	Ankoatsifaka Research Station	Kirindy Mitea NP	2010-06-24	RNAlater	2016-07-14	2016-07-31	19356	17620	16913	14875
Asterix.V	AGAGGTCGGA	CCTACGGGAGGCAGCAG	F	Vaginal	Sifaka	Verreaux's sifaka	Propithecus verreauxi		Strepsirrhini	Wild	Folivore	Madagascar	Ankoatsifaka Research Station	Kirindy Mitea NP	2010-06-25	RNAlater	2016-07-14	2016-07-31	13591	12768	12196	9979
Hester.V	ACTCAGTTAC	CCTACGGGAGGCAGCAG	F	Vaginal	Sifaka	Verreaux's sifaka	Propithecus verreauxi		Strepsirrhini	Wild	Folivore	Madagascar	Ankoatsifaka Research Station	Kirindy Mitea NP	2010-06-23	RNAlater	2016-07-14	2016-07-31	18521	16865	16145	14388
Hope.V	ATCTGTCCAT	CCTACGGGAGGCAGCAG	F	Vaginal	Sifaka	Verreaux's sifaka	Propithecus verreauxi		Strepsirrhini	Wild	Folivore	Madagascar	Ankoatsifaka Research Station	Kirindy Mitea NP	2011-06-09	RNAlater	2016-07-14	2016-07-31	22461	20788	20717	20576
Juliet.V	ACAACGAACA	CCTACGGGAGGCAGCAG	F	Vaginal	Sifaka	Verreaux's sifaka	Propithecus verreauxi		Strepsirrhini	Wild	Folivore	Madagascar	Ankoatsifaka Research Station	Kirindy Mitea NP	2010-06-24	RNAlater	2016-07-14	2016-07-31	20106	18451	17556	15825
Louise.V	AATATGCTGC	CCTACGGGAGGCAGCAG	F	Vaginal	Sifaka	Verreaux's sifaka	Propithecus verreauxi		Strepsirrhini	Wild	Folivore	Madagascar	Ankoatsifaka Research Station	Kirindy Mitea NP	2011-06-13	RNAlater	2016-07-14	2016-07-31	19040	17716	17219	15393
Petunia.V	ATTGTGGAGT	CCTACGGGAGGCAGCAG	F	Vaginal	Sifaka	Verreaux's sifaka	Propithecus verreauxi		Strepsirrhini	Wild	Folivore	Madagascar	Ankoatsifaka Research Station	Kirindy Mitea NP	2011-06-12	RNAlater	2016-07-14	2016-07-31	22287	20927	20471	19009
Rose.V	TCACGACGAA	CCTACGGGAGGCAGCAG	F	Vaginal	Sifaka	Verreaux's sifaka	Propithecus verreauxi		Strepsirrhini	Wild	Folivore	Madagascar	Ankoatsifaka Research Station	Kirindy Mitea NP	2010-06-22	RNAlater	2016-07-14	2016-07-31	19022	17486	16821	14560
Savannah.V	AGAGCGCCAA	CCTACGGGAGGCAGCAG	F	Vaginal	Sifaka	Verreaux's sifaka	Propithecus verreauxi		Strepsirrhini	Wild	Folivore	Madagascar	Ankoatsifaka Research Station	Kirindy Mitea NP	2010-06-27	RNAlater	2016-07-14	2016-07-31	15892	14680	13827	13321
Vanilla.V	GACGTGCTTC	CCTACGGGAGGCAGCAG	F	Vaginal	Sifaka	Verreaux's sifaka	Propithecus verreauxi		Strepsirrhini	Wild	Folivore	Madagascar	Ankoatsifaka Research Station	Kirindy Mitea NP	2011-06-09	RNAlater	2016-07-14	2016-07-31	16305	15080	14391	13535
Zena.V	ATATGGTGGA	CCTACGGGAGGCAGCAG	F	Vaginal	Sifaka	Verreaux's sifaka	Propithecus verreauxi		Strepsirrhini	Wild	Folivore	Madagascar	Ankoatsifaka Research Station	Kirindy Mitea NP	2011-06-13	RNAlater	2016-07-14	2016-07-31	18808	17605	17189	16531

## Sheet: Supplementary TABLE 2
SEQUENCING RESULTS BY ALL SAMPLES
	Sum				Mean				Standard Deviation
	Input	Filtered	Denoised	Non-chimeric	Input	Filtered	Denoised	Non-chimeric	Input	Filtered	Denoised	Non-chimeric
All Samples	20336253	20336253	17356662	15933763	21985.1	19290.7	18764	17225.7	9332.61	8507.18	8463.67	7986.02
SEQUENCING RESULTS BY HOST SPECIES
	Sum				Mean				Standard Deviation
Species	Input	Filtered	Denoised	Non-chimeric	Input	Filtered	Denoised	Non-chimeric	Input	Filtered	Denoised	Non-chimeric
Alouatta pigra	376497	350603	342923	316743	16369.4	15243.6	14909.7	13771.4	5173.22	4916.97	4906.94	4727.67
Aotus azarae	212393	166080	161438	140095	14159.5	11072	10762.5	9339.67	14254.3	11516.6	11364.5	9757.7
Cercocebus atys	2267289	1982362	1897209	1767443	23617.6	20649.6	19762.6	18410.9	9780.65	8467.6	8351.48	8044.26
Cercopithecus albogularis	179941	165871	162737	144844	17994.1	16587.1	16273.7	14484.4	14672.1	13497.8	13204.1	11326.3
Chlorocebus aethiops sabaeus	2318684	2077009	2021444	1880520	30915.8	27693.5	26952.6	25073.6	9343.4	8563.78	8635.87	8621.06
Chlorocebus p. pygerythrus	1519117	1187863	1142272	1047691	19229.3	15036.2	14459.1	13261.9	9135.13	8146.82	7924.29	7420.41
Galago Moholi	64130	59032	58475	50834	21376.7	19677.3	19491.7	16944.7	12455.7	11367.9	11177	7326.26
Hoolock leuconedys	273638	249563	245011	209894	22803.2	20796.9	20417.6	17491.2	16492.6	15864.4	15566.4	12709.4
Leontocebus weddelli	817289	762693	747827	669606	20432.2	19067.3	18695.7	16740.2	4797.56	4483.76	4428.03	4074.83
Macaca nemestrina	1743966	1450021	1375286	1243185	15571.1	12946.6	12279.3	11099.9	7798.09	7146.55	7218.31	6219.31
Otolemur crassicaudatus	108763	100200	99384	87121	21752.6	20040	19876.8	17424.2	5685.01	5323.14	5270.58	4521
Otolemur garnettii	304306	237776	231682	199126	12679.4	9907.33	9653.42	8296.92	6347.54	4876.05	4827.68	3758.41
Pan troglodytes	3235703	2832015	2750466	2502193	22470.2	19666.8	19100.5	17376.3	5578.01	4906.46	4917.99	4520.13
Plecturocebus cupreus	3655370	3242431	3191818	2943447	27692.2	24563.9	24180.4	22298.8	7882.52	6993.32	6952.6	6769.17
Propithecus diadema	868913	779516	767574	721501	25556.3	22926.9	22575.7	21220.6	5726.71	4730.44	4845.19	5363.13
Propithecus verreauxi	1720470	1579086	1554192	1455723	20481.8	18798.6	18502.3	17330	8204.12	7409.77	7406.04	7506.12
Saguinus Imperator	669784	621751	606924	553797	18102.3	16804.1	16403.3	14967.5	4829.53	4516.31	4474.55	4374.17
SEQUENCING RESULTS BY BODY SITE (SAMPLE TYPE)
	Sum				Mean				Standard Deviation
Type	Input	Filtered	Denoised	Non-chimeric	Input	Filtered	Denoised	Non-chimeric	Input	Filtered	Denoised	Non-chimeric
Oral	4475648	4023853	3958682	3533869	22719	20425.7	20094.8	17938.4	7621.24	7054.43	7008.97	6520.59
Otic	955522	828582	818201	796150	16763.5	14536.5	14354.4	13967.5	8654.36	8110.73	8065.17	8012.17
Nasal	343751	273702	270210	260254	18092.2	14405.4	14221.6	13697.6	10517	7665.49	7626.52	7291.55
Axilla	494752	429046	412152	399101	22488.7	19502.1	18734.2	18141	4448.42	3898.63	3982.12	3674.27
Fecal	420122	393089	363840	333170	11354.6	10624	9833.51	9004.59	5591.36	5083.14	4954.98	4153.55
Rectal	8039657	6978911	6719873	6146486	22394.6	19439.9	18718.3	17121.1	8905.67	8199.46	8169.6	7804.45
Penile	942079	820486	807522	749866	21908.8	19081.1	18779.6	17438.7	7966.8	7676.71	7662.32	7371.45
Vaginal	4664722	4096203	4006182	3714867	24422.6	21446.1	20974.8	19449.6	10997.2	9976.33	9883.63	9358.45

## Sheet: Supplementary TABLE 3
ALL SAMPLES
ALPHA DIVERSITY: KRUSKAL-WALLIS TEST
			OBSERVED OTUS						SHANNON INDEX						EVENNESS						FAITH'S PD
Group 1	Group 2		H	p-value	q-value	Effect Size	Effect Size		H	p-value	q-value	Effect Size	Effect Size		H	p-value	q-value	Effect Size	Effect Size		H	p-value	q-value	Effect Size	Effect Size
Otic (n=51)	Fecal (n=37)		17.0555	3.6304e-05	5.97948e-05	0.186691	Large		32.9912	9.25764e-09	1.85153e-08	0.371991	Large		31.8362	1.67733e-08	3.91377e-08	0.358561	Large		7.99487	0.004691	0.00875653	0.0813357	Moderate
Otic (n=51)	Nasal (n=17)		0.618061	0.431769	0.483581	-0.00578695	Small		1.53578	0.215247	0.251121	0.00811789	Small		0.834512	0.360971	0.404288	-0.0025074	Small		1.33238	0.248382	0.289779	0.00503607	Small
Otic (n=51)	Oral (n=193)		0.444983	0.504727	0.543552	-0.00229346	Small		0.930808	0.334653	0.374812	-0.000285919	Small		2.05416	0.151791	0.17709	0.00435603	Small		5.9719	0.0145356	0.023941	0.020545	Small
Otic (n=51)	Penile (n=43)		0.885887	0.346594	0.40436	-0.00124036	Small		0.850299	0.356468	0.383888	-0.00162719	Small		0.50355	0.477945	0.51471	-0.0053962	Small		2.74993	0.0972586	0.123784	0.019021	Small
Otic (n=51)	Rectal (n=352)		29.8248	4.7291e-08	1.10346e-07	0.0718822	Moderate		37.143	1.09775e-09	2.79428e-09	0.0901322	Moderate		26.5262	2.59987e-07	5.19974e-07	0.0636564	Moderate		17.9747	2.23862e-05	5.22344e-05	0.0423309	Small
Otic (n=51)	Axilla (n=22)		33.5834	6.82735e-09	1.91166e-08	0.458921	Large		38.0357	6.9462e-10	1.94494e-09	0.52163	Large		33.8569	5.93179e-09	1.6609e-08	0.462773	Large		21.2009	4.13571e-06	1.158e-05	0.28452	Large
Otic (n=51)	Vaginal (n=183)		2.9601	0.0853427	0.103895	0.0084487	Small		3.15608	0.0756447	0.0920892	0.00929344	Small		2.80099	0.0942062	0.114686	0.00776288	Small		26.5655	2.54751e-07	8.91627e-07	0.110196	Moderate
Fecal (n=37)	Nasal (n=17)		31.753	1.75082e-08	4.45663e-08	0.591403	Large		34.3091	4.7018e-09	1.0127e-08	0.640559	Large		30.2889	3.72258e-08	8.01787e-08	0.563247	Large		0.992831	0.319051	0.343594	-0.000137859	Small
Fecal (n=37)	Oral (n=193)		68.8033	1.08792e-16	1.07223e-15	0.297383	Large		81.9565	1.39113e-19	1.94759e-18	0.355072	Large		74.004	7.79572e-18	1.0914e-16	0.320193	Large		65.4934	5.83091e-16	5.44218e-15	0.282866	Large
Fecal (n=37)	Penile (n=43)		29.6279	5.23452e-08	1.12743e-07	0.367025	Large		43.8841	3.48409e-11	1.62591e-10	0.549796	Large		52.1687	5.09326e-13	4.45779e-12	0.656008	Large		21.9485	2.80068e-06	8.71323e-06	0.26857	Large
Fecal (n=37)	Rectal (n=352)		0.00368647	0.951585	0.951585	-0.00257445	Small		6.15431	0.0131092	0.0166845	0.0133186	Small		13.6875	0.000215886	0.000355576	0.0327843	Small		0.517445	0.471934	0.489413	-0.00124691	Small
Fecal (n=37)	Axilla (n=22)		28.1636	1.11482e-07	2.22965e-07	0.476554	Large		26.112	3.22169e-07	5.63796e-07	0.440562	Large		12.7725	0.000351756	0.000547176	0.206535	Large		19.6779	9.16559e-06	2.33306e-05	0.327682	Large
Fecal (n=37)	Vaginal (n=183)		24.9993	5.73511e-07	1.07055e-06	0.110089	Moderate		42.2194	8.15857e-11	2.8555e-10	0.18908	Large		42.6992	6.38389e-11	2.55356e-10	0.191281	Large		5.80076	0.0160193	0.0249189	0.0220218	Small
Nasal (n=17)	Oral (n=193)		6.37831	0.0115524	0.0154032	0.0258572	Small		7.67695	0.00559306	0.00783029	0.0321007	Small		4.89665	0.0269088	0.0358785	0.0187339	Small		7.31225	0.00684862	0.0119851	0.0303473	Small
Nasal (n=17)	Penile (n=43)		0.118718	0.730429	0.757482	-0.0151945	Small		0.136238	0.71205	0.71205	-0.0148924	Small		0.0646543	0.799285	0.799285	-0.0161266	Small		4.10457	0.0427674	0.0598744	0.0535271	Small
Nasal (n=17)	Rectal (n=352)		34.0129	5.47471e-09	1.70324e-08	0.0899535	Moderate		30.6745	3.05157e-08	5.69626e-08	0.0808568	Moderate		21.3555	3.81532e-06	6.67682e-06	0.0554645	Moderate		1.15183	0.283166	0.317145	0.000413716	Small
Nasal (n=17)	Axilla (n=22)		23.4577	1.27689e-06	2.23456e-06	0.606965	Large		24.0072	9.59752e-07	1.58077e-06	0.621817	Large		25.1302	5.35866e-07	1.00028e-06	0.652168	Large		4.63316	0.0313598	0.0462145	0.0981934	Moderate
Nasal (n=17)	Vaginal (n=183)		8.90112	0.00284995	0.00405804	0.0399047	Small		6.1804	0.0129173	0.0166845	0.0261637	Small		3.92936	0.0474499	0.0603907	0.0147948	Small		2.94136	0.0863378	0.115117	0.00980487	Small
Oral (n=193)	Penile (n=43)		4.00914	0.0452542	0.0575963	0.0128596	Small		11.5433	0.000679955	0.00105771	0.0450566	Small		12.4674	0.000414119	0.00061028	0.0490059	Small		0.0277981	0.867584	0.867584	-0.00415471	Small
Oral (n=193)	Rectal (n=352)		188.022	8.59123e-43	2.40555e-41	0.344424	Large		149.933	1.79348e-34	5.02175e-33	0.274277	Large		93.6156	3.83152e-22	1.07283e-20	0.170563	Large		178.476	1.04256e-40	2.91916e-39	0.326844	Large
Oral (n=193)	Axilla (n=22)		48.4477	3.39224e-12	2.37457e-11	0.222759	Large		48.7879	2.85195e-12	1.59709e-11	0.224356	Large		49.9059	1.61298e-12	9.03269e-12	0.229605	Large		42.4871	7.115e-11	4.9805e-10	0.194775	Large
Oral (n=193)	Vaginal (n=183)		11.7144	0.000620192	0.000964743	0.0286481	Small		0.624597	0.429344	0.445246	-0.00100375	Small		0.154093	0.694654	0.720382	-0.00226178	Small		139.344	3.70405e-32	5.18567e-31	0.369904	Small
Penile (n=43)	Rectal (n=352)		46.4197	9.54486e-12	5.34512e-11	0.115572	Moderate		52.2982	4.76812e-13	3.33769e-12	0.13053	Moderate		48.9958	2.56513e-12	1.19706e-11	0.122127	Moderate		36.2642	1.72299e-09	8.04064e-09	0.0897308	Moderate
Penile (n=43)	Axilla (n=22)		34.0719	5.3114e-09	1.70324e-08	0.52495	Large		36.2014	1.77941e-09	4.15195e-09	0.558753	Large		38.4027	5.75541e-10	1.79057e-09	0.593693	Large		30.5979	3.17433e-08	1.26973e-07	0.469808	Large
Penile (n=43)	Vaginal (n=183)		8.87022	0.0028986	0.00405804	0.0351349	Small		9.10993	0.00254226	0.00374649	0.036205	Small		7.91581	0.00490046	0.00686064	0.0308742	Small		40.6377	1.83234e-10	1.02611e-09	0.176954	Large
Rectal (n=352)	Axilla (n=22)		36.662	1.40494e-09	5.61976e-09	0.0958655	Moderate		38.4905	5.50205e-10	1.71175e-09	0.100781	Moderate		33.2585	8.06842e-09	2.05378e-08	0.0867165	Moderate		12.8291	0.000341269	0.00073504	0.0317987	Small
Rectal (n=352)	Vaginal (n=183)		68.6959	1.14881e-16	1.07223e-15	0.127009	Moderate		70.1895	5.38732e-17	5.02816e-16	0.129811	Moderate		51.73	6.36827e-13	4.45779e-12	0.0951782	Moderate		12.4661	0.0004144	0.0008288	0.0215124	Small
Axilla (n=22)	Vaginal (n=183)		41.8201	1.0007e-10	4.66992e-10	0.201084	Large		43.5551	4.12184e-11	1.64874e-10	0.209631	Large		41.1297	1.42456e-10	4.98597e-10	0.197683	Large		1.90657	0.167344	0.203724	0.00446588	Small
OVERALL			282.595	3.138e-57					277.565	3.713e-56					222.016	2.467e-44					258.896	3.536e-56
BETA DIVERSITY: ADONIS MANOVA TESTS
			UNWEIGHTED UNIFRAC						WEIGHTED UNIFRAC
	Df		SumsOfSqs	MeanSqs	F.Model	R2	Pr(>F)		SumsOfSqs	MeanSqs	F.Model	R2	Pr(>F)
Body Site	7		44.7628	6.39469	30.8421	0.156396	0.001		52.0084	7.42977	48.8005	0.216762	0.001
Host Species	11		35.7594	3.25085	15.6791	0.124939	0.001		28.6718	2.60653	17.1203	0.119499	0.001
Body Site:Host Species	32		30.0785	0.939954	4.53347	0.105091	0.001		30.2993	0.946854	6.21916	0.126282	0.001
Residuals	847		175.614	0.207336	NaN	0.613574	NaN		128.954	0.152248	NaN	0.537457	NaN
Total	897		286.215	NaN	NaN	1	NaN		239.933	NaN	NaN	1	NaN
BETA DIVERSITY: PERMAMNOVA PAIRWISE COMPARISIONS
					UNWEIGHTED UNIFRAC				WEIGHTED UNIFRAC
Group 1	Group 2	Sample size	Permutations		pseudo-F	p-value	q-value		pseudo-F	p-value	q-value
Otic	Fecal	88	999		23.3779	0.001	0.00103704		38.0534	0.001	0.001
Otic	Nasal	68	999		2.51734	0.003	0.003		4.67918	0.001	0.001
Otic	Oral	244	999		22.5721	0.001	0.00103704		43.2592	0.001	0.001
Otic	Penile	94	999		5.25629	0.001	0.00103704		4.46654	0.001	0.001
Otic	Rectal	403	999		14.7428	0.001	0.00103704		48.5009	0.001	0.001
Otic	Axilla	73	999		12.0036	0.001	0.00103704		22.194	0.001	0.001
Otic	Vaginal	234	999		12.6663	0.001	0.00103704		14.8569	0.001	0.001
Fecal	Nasal	54	999		15.7105	0.001	0.00103704		29.3953	0.001	0.001
Fecal	Oral	230	999		55.3589	0.001	0.00103704		77.4199	0.001	0.001
Fecal	Penile	80	999		27.8836	0.001	0.00103704		42.9291	0.001	0.001
Fecal	Rectal	389	999		11.1114	0.001	0.00103704		12.361	0.001	0.001
Fecal	Axilla	59	999		10.8681	0.001	0.00103704		20.2507	0.001	0.001
Fecal	Vaginal	220	999		22.0113	0.001	0.00103704		12.0965	0.001	0.001
Nasal	Oral	210	999		9.17596	0.001	0.00103704		18.7727	0.001	0.001
Nasal	Penile	60	999		4.39057	0.001	0.00103704		8.06708	0.001	0.001
Nasal	Rectal	369	999		6.08499	0.001	0.00103704		28.3518	0.001	0.001
Nasal	Axilla	39	999		9.7698	0.001	0.00103704		18.9586	0.001	0.001
Nasal	Vaginal	200	999		3.23549	0.001	0.00103704		8.76941	0.001	0.001
Oral	Penile	236	999		22.7783	0.001	0.00103704		44.8708	0.001	0.001
Oral	Rectal	545	999		80.3028	0.001	0.00103704		166.667	0.001	0.001
Oral	Axilla	215	999		30.7178	0.001	0.00103704		44.2369	0.001	0.001
Oral	Vaginal	376	999		57.0497	0.001	0.00103704		58.9968	0.001	0.001
Penile	Rectal	395	999		15.9449	0.001	0.00103704		35.2746	0.001	0.001
Penile	Axilla	65	999		16.1588	0.001	0.00103704		25.7916	0.001	0.001
Penile	Vaginal	226	999		10.9064	0.001	0.00103704		9.71629	0.001	0.001
Rectal	Axilla	374	999		8.12836	0.001	0.00103704		4.99828	0.001	0.001
Rectal	Vaginal	535	999		25.7491	0.001	0.00103704		33.7388	0.001	0.001
Axilla	Vaginal	205	999		12.4483	0.001	0.00103704		5.46654	0.001	0.001

## Sheet: Supplementary TABLE 4
ONLY HOSTS WITH ORAL SAMPLES AS WELL AS SAMPLES FROM OTHER BODY SITES
BETA DIVERSITY: ADONIS MANOVA TESTS
			All-w-Oral Unweighted UniFrac						All-w-RNAL Weighted UniFrac
	Df		SumsOfSqs	MeanSqs	F.Model	R2	Pr(>F)		SumsOfSqs	MeanSqs	F.Model	R2	Pr(>F)
Body Site	6		30.1698	5.0283	26.1038	0.170274	0.001		34.1228	5.68713	49.9791	0.252757	0.001
Host Species	8		18.3026	2.28782	11.877	0.103297	0.001		16.3223	2.04029	17.9303	0.120904	0.001
Body Site:Host Species	29		23.3447	0.804991	4.17902	0.131754	0.001		22.3138	0.769442	6.76193	0.165285	0.001
Residuals	547		105.367	0.192627	NaN	0.594675	NaN		62.2433	0.11379	NaN	0.461054	NaN
Total	590		177.184	NaN	NaN	1	NaN		135.002	NaN	NaN	1	NaN

## Sheet: Supplementary TABLE 5
ORAL, RECTAL, AND VAGINAL/PENILE SAMPLES FROM CHIMAPANZEE, SIFAKA, MANGABEY AND TITI MONKEY
BETA DIVERSITY: ADONIS MANOVA TESTS
			UNWEIGHTED UNIFRAC						WEIGHTED UNIFRAC
	Df		SumsOfSqs	MeanSqs	F.Model	R2	Pr(>F)		SumsOfSqs	MeanSqs	F.Model	R2	Pr(>F)
Body Site	3		18.1828	6.06092	34.0905	0.187539	0.001		17.1818	5.72727	68.1278	0.278689	0.001
Host Species	3		10.4526	3.48419	19.5973	0.107809	0.001		8.01233	2.67077	31.7698	0.12996	0.001
Body Site:Host Species	7		11.9599	1.70856	9.61003	0.123356	0.001		9.80898	1.40128	16.6688	0.159102	0.001
Residuals	317		56.3592	0.177789	NaN	0.581296	NaN		26.6491	0.084066	NaN	0.432249	NaN
Total	330		96.9544	NaN	NaN	1	NaN		61.6522	NaN	NaN	1	NaN
BETA DIVERSITY: PERMAMNOVA PAIRWISE COMPARISIONS
UNWEIGHTED UNIFRAC
	Group 1	Group 2	Sample size	Permutations	pseudo-F	p-value	q-value
ALL	Oral	Penile	142	999	17.0694	0.001	0.001
	Oral	Rectal	240	999	60.1594	0.001	0.001
	Oral	Vaginal	189	999	34.7524	0.001	0.001
	Penile	Rectal	142	999	9.35923	0.001	0.001
	Penile	Vaginal	91	999	4.69733	0.001	0.001
	Rectal	Vaginal	189	999	9.95063	0.001	0.001
ORAL	C.Oral	VS.Oral	50	999	9.96587	0.001	0.001
	C.Oral	M.Oral	55	999	11.0256	0.001	0.001
	C.Oral	TM.Oral	79	999	15.6929	0.001	0.001
	M.Oral	TM.Oral	70	999	23.5458	0.001	0.001
	M.Oral	VS.Oral	41	999	16.1059	0.001	0.001
	TM.Oral	VS.Oral	65	999	16.2983	0.001	0.001
RECTAL	C.Rectal	VS.Rectal	51	999	26.3818	0.001	0.001
	C.Rectal	M.Rectal	55	999	15.8301	0.001	0.001
	C.Rectal	TM.Rectal	78	999	18.9537	0.001	0.001
	M.Rectal	TM.Rectal	69	999	15.0063	0.001	0.001
	M.Rectal	VS.Rectal	42	999	23.1425	0.001	0.001
	TM.Rectal	VS.Rectal	65	999	19.0305	0.001	0.001
CHIMPANZEE	C.Oral	C.Rectal	64	999	36.5807	0.001	0.001
	C.Oral	C.Vaginal	51	999	11.1993	0.001	0.001
	C.Rectal	C.Vaginal	51	999	10.6748	0.001	0.001
MANGABEY	M.Oral	M.Rectal	46	999	35.8386	0.001	0.001
	M.Oral	M.Vaginal	47	999	22.9532	0.001	0.001
	M.Rectal	M.Vaginal	47	999	6.68303	0.001	0.001
TITI MONKEY	TM.Oral	VS.Rectal	66	999	43.2731	0.001	0.001
	TM.Oral	VS.Vaginal	57	999	32.1071	0.001	0.001
	TM.Rectal	TM.Vaginal	62	999	7.63422	0.001	0.001
VERREAUXI'S SIFAKA	VS.Oral	VS.Rectal	37	999	17.6529	0.001	0.001
	VS.Oral	VS.Vaginal	28	999	13.3948	0.001	0.001
	VS.Rectal	VS.Vaginal	29	999	6.39677	0.001	0.001
ALPHA DIVERSITY: KRUSKAL-WALLIS TEST
			OBSERVED OTUS						SHANNON INDEX						EVENNESS						FAITH'S PD
Group 1	Group 2		H	p-value	q-value	Effect Size	Effect Size		H	p-value	q-value	Effect Size	Effect Size		H	p-value	q-value	Effect Size	Effect Size		H	p-value	q-value	Effect Size	Effect Size
C.Oral (n=32)	C.Penile (n=13)		1.299	0.254395	0.293038	0.00695358	Small		0.062709	0.802264	0.83915	-0.0217975	Small		0.181229	0.670319	0.701138	-0.0190412	Small		8.29327	0.00397923	0.00696365	0.169611	Small
C.Oral (n=32)	C.Rectal (n=32)		44.1843	2.98871e-11	6.79932e-10	0.696521	Large		39.1507	3.92318e-10	7.14019e-09	0.615334	Large		29.718	4.99679e-08	4.45846e-07	0.463194	Large		37.818	7.76607e-10	1.41343e-08	0.593839	Large
C.Oral (n=32)	C.Vaginal (n=19)		4.10787	0.0426842	0.05249	0.0634258	Moderate		0.000379555	0.984456	0.984456	-0.0204004	Small		0.911311	0.339767	0.386485	-0.00180999	Small		19.5581	9.75875e-06	3.86107e-05	0.378736	Large
C.Oral (n=32)	VS.Oral (n=18)		17.2625	3.25545e-05	7.79594e-05	0.338803	Large		17.8435	2.39831e-05	7.27488e-05	0.350907	Large		15.0588	0.000104212	0.000383518	0.292892	Large		3.45752	0.0629648	0.0830406	0.0511983	Small
C.Oral (n=32)	VS.Penile (n=9)		19.7318	8.91058e-06	2.89594e-05	0.480303	Large		15.254	9.39791e-05	0.000259154	0.365486	Large		8.58036	0.00339809	0.00657928	0.194368	Large		10.12	0.00146666	0.00290143	0.233847	Large
C.Oral (n=32)	VS.Rectal (n=19)		0.426206	0.513857	0.563385	-0.0117101	Small		3.57123	0.0587888	0.077533	0.0524741	Small		4.0267	0.0447856	0.0626998	0.0617693	Moderate		3.72002	0.0537639	0.0743202	0.0555105	Small
C.Oral (n=32)	VS.Vaginal (n=10)		6.98908	0.00820084	0.0109747	0.149727	Large		9.61483	0.00193013	0.00331399	0.215371	Large		12.9802	0.000314797	0.000818472	0.299506	Large		10.7451	0.00104558	0.00226543	0.243626	Large
C.Oral (n=32)	M.Oral (n=23)		0.979991	0.322201	0.361979	-0.000377526	Small		6.12141	0.0133554	0.0196023	0.0966304	Moderate		15.0026	0.000107362	0.000383518	0.2642	Large		3.02911	0.0817826	0.10482	0.0382852	Small
C.Oral (n=32)	M.Rectal (n=23)		39.4385	3.3855e-10	5.13468e-09	0.725255	Large		39.4286	3.40281e-10	7.14019e-09	0.725067	Large		39.4286	3.40281e-10	1.03219e-08	0.725067	Large		34.4534	4.36576e-09	4.41427e-08	0.631197	Large
C.Oral (n=32)	M.Vaginal (n=24)		28.8741	7.72396e-08	4.13459e-07	0.516187	Large		21.1853	4.16949e-06	1.80678e-05	0.373802	Large		14.5011	0.000140078	0.000439555	0.25002	Large		35.9221	2.05361e-09	2.66969e-08	0.646706	Large
C.Oral (n=32)	TM.Oral (n=47)		10.8003	0.00101483	0.00171018	0.127277	Moderate		0.175931	0.674894	0.739886	-0.0107022	Small		2.12593	0.144825	0.178095	0.0146225	Moderate		13.4331	0.000247226	0.000661693	0.161469	Large
C.Oral (n=32)	TM.Rectal (n=46)		6.76528	0.00929485	0.0122584	0.0758589	Moderate		4.29444	0.0382372	0.051934	0.0433479	Small		4.37906	0.0363831	0.0542764	0.0444613	Moderate		10.5009	0.00119315	0.0024279	0.125012	Moderate
C.Oral (n=32)	TM.Vaginal (n=16)		20.8025	5.09159e-06	1.93056e-05	0.43049	Large		8.58865	0.00338265	0.00540037	0.164971	Large		0.0578763	0.809885	0.809885	-0.020481	Small		0.0578763	0.809885	0.847121	-0.020481	Small
C.Penile (n=13)	C.Rectal (n=32)		9.18546	0.00243945	0.00369983	0.19036	Large		13.1846	0.000282263	0.000645469	0.283362	Large		14.2983	0.000156007	0.000473221	0.309262	Large		6.02258	0.014124	0.0216972	0.116804	Moderate
C.Penile (n=13)	C.Vaginal (n=19)		0.0829031	0.773401	0.799767	-0.0305699	Small		0.0828119	0.773522	0.818495	-0.0305729	Small		0.268311	0.604467	0.639611	-0.0243896	Small		3.46301	0.062756	0.0830406	0.0821004	Small
C.Penile (n=13)	VS.Oral (n=18)		11.0467	0.00088843	0.00152542	0.34644	Large		9.01442	0.00267857	0.00435268	0.276359	Large		6.5641	0.0104056	0.0182098	0.191866	Large		11.0401	0.000891638	0.001979	0.346209	Large
C.Penile (n=13)	VS.Penile (n=9)		15.2695	9.32099e-05	0.000188491	0.713475	Large		10.4894	0.00120061	0.00214226	0.47447	Large		4.42475	0.0354213	0.0537223	0.171237	Large		10.4894	0.00120061	0.0024279	0.47447	Large
C.Penile (n=13)	VS.Rectal (n=19)		0.884344	0.347015	0.385102	-0.00385521	Small		0.162311	0.687037	0.739886	-0.027923	Small		1.96135	0.161369	0.195794	0.0320451	Small		2.18219	0.139616	0.169401	0.0394062	Small
C.Penile (n=13)	VS.Vaginal (n=10)		0.0153922	0.901264	0.901264	-0.0468861	Small		2.21538	0.136641	0.172699	0.0578755	Small		8.86154	0.00291242	0.00602341	0.374359	Large		2.03462	0.153753	0.184099	0.0492674	Small
C.Penile (n=13)	M.Oral (n=23)		3.05281	0.0805978	0.0952519	0.0603767	Moderate		0.705324	0.401	0.467834	-0.00866694	Small		7.38272	0.00658536	0.01223	0.187727	Large		12.3029	0.000452255	0.0011123	0.332438	Large
C.Penile (n=13)	M.Rectal (n=23)		23.289	1.39393e-06	5.76581e-06	0.65556	Large		24.2432	8.49044e-07	4.29239e-06	0.683625	Large		24.2432	8.49044e-07	4.82894e-06	0.683625	Large		14.2206	0.000162577	0.000462328	0.388843	Large
C.Penile (n=13)	M.Vaginal (n=24)		8.11042	0.00440114	0.00616687	0.203155	Large		9.13462	0.00250818	0.00422675	0.232418	Large		8.75405	0.00308915	0.00620462	0.221544	Large		14.0931	0.000173979	0.000479761	0.374089	Large
C.Penile (n=13)	TM.Oral (n=47)		8.35195	0.00385274	0.00556506	0.126758	Moderate		0.0503072	0.82253	0.85057	-0.016374	Small		1.78699	0.181293	0.217075	0.0135688	Small		21.6813	3.21917e-06	1.33157e-05	0.356574	Large
C.Penile (n=13)	TM.Rectal (n=46)		0.018821	0.890881	0.90078	-0.0172137	Small		0.342475	0.558404	0.627343	-0.0115355	Small		2.24883	0.133716	0.169002	0.0219093	Small		0.386622	0.53408	0.585558	-0.010761	Small
C.Penile (n=13)	TM.Vaginal (n=16)		15.5884	7.87344e-05	0.000162837	0.540313	Large		5.60769	0.0178818	0.0250345	0.170655	Large		0.0942308	0.758866	0.767298	-0.033547	Small		1.61731	0.203468	0.240462	0.0228632	Small
C.Rectal (n=32)	C.Vaginal (n=19)		10.088	0.00149235	0.00238252	0.18547	Large		19.9042	8.14202e-06	2.96369e-05	0.385801	Large		24.6805	6.76639e-07	4.10494e-06	0.483276	Large		0.000379555	0.984456	0.984456	-0.0204004	Small
C.Rectal (n=32)	VS.Oral (n=18)		33.8921	5.82542e-09	5.62609e-08	0.685252	Large		33.8824	5.85473e-09	7.07037e-08	0.685049	Large		32.0261	1.52112e-08	1.97745e-07	0.646378	Large		30.8926	2.72715e-08	1.77264e-07	0.622762	Large
C.Rectal (n=32)	VS.Penile (n=9)		20.5786	5.72324e-06	2.08326e-05	0.502015	Large		20.5714	5.74471e-06	2.27291e-05	0.501832	Large		19.7232	8.95074e-06	4.5251e-05	0.480082	Large		18.62	1.59535e-05	5.80706e-05	0.451796	Large
C.Rectal (n=32)	VS.Rectal (n=19)		32.3697	1.2746e-08	1.05444e-07	0.640197	Large		26.6542	2.43318e-07	1.3252e-06	0.523556	Large		10.7126	0.00106411	0.00236181	0.198215	Large		27.2611	1.77749e-07	8.51323e-07	0.535942	Large
C.Rectal (n=32)	VS.Vaginal (n=10)		18.9858	1.31696e-05	3.76813e-05	0.449645	Large		5.30581	0.0212544	0.0293053	0.107645	Large		0.105523	0.7453	0.762048	-0.0223619	Small		0.00784884	0.929405	0.939732	-0.0248038	Small
C.Rectal (n=32)	M.Oral (n=23)		37.5331	8.98766e-10	1.1684e-08	0.689303	Large		29.2573	6.33777e-08	4.43644e-07	0.533156	Large		4.33346	0.0373701	0.0548497	0.0628955	Moderate		39.2146	3.79695e-10	8.63806e-09	0.72103	Large
C.Rectal (n=32)	M.Rectal (n=23)		36.7	1.37779e-09	1.56724e-08	0.673585	Large		36.8991	1.24405e-09	1.88681e-08	0.677341	Large		35.057	3.20199e-09	7.28453e-08	0.642584	Large		11.88	0.000567385	0.0012908	0.205284	Large
C.Rectal (n=32)	M.Vaginal (n=24)		0.164593	0.684963	0.733313	-0.0154705	Small		0.157895	0.691102	0.739886	-0.0155945	Small		0.829221	0.362498	0.407251	-0.00316256	Small		10.0003	0.00156517	0.00303043	0.166672	Large
C.Rectal (n=32)	TM.Oral (n=47)		56.4137	5.87188e-14	5.34341e-12	0.719659	Large		53.8788	2.13244e-13	1.94052e-11	0.686738	Large		32.1766	1.40776e-08	1.97745e-07	0.404891	Large		55.9509	7.43038e-14	6.76165e-12	0.713648	Large
C.Rectal (n=32)	TM.Rectal (n=46)		29.7661	4.87453e-08	3.16845e-07	0.378501	Large		19.3474	1.08969e-05	3.8139e-05	0.241413	Large		6.65754	0.00987371	0.0179702	0.0744413	Large		25.3869	4.69092e-07	2.13437e-06	0.32088	Large
C.Rectal (n=32)	TM.Vaginal (n=16)		30.8691	2.76031e-08	2.09323e-07	0.649328	Large		27.7811	1.35847e-07	8.83008e-07	0.582198	Large		10.1958	0.00140762	0.00304983	0.199908	Large		6	0.0143059	0.0216972	0.108696	Large
C.Vaginal (n=19)	VS.Oral (n=18)		16.3508	5.26346e-05	0.000117653	0.438594	Large		8.5097	0.00353259	0.00554252	0.214563	Large		3.9012	0.0482516	0.0665287	0.0828914	Large		18.8818	1.39072e-05	5.27317e-05	0.510909	Large
C.Vaginal (n=19)	VS.Penile (n=9)		17.4977	2.87651e-05	7.23601e-05	0.634528	Large		10.3817	0.00127268	0.0022272	0.360836	Large		4.16757	0.0412048	0.0590648	0.12183	Large		14.5342	0.00013764	0.000404039	0.520545	Large
C.Vaginal (n=19)	VS.Rectal (n=19)		2.62741	0.105033	0.122538	0.0452059	Small		0.644577	0.422058	0.486168	-0.00987286	Small		5.94268	0.0147785	0.0253744	0.137297	Large		8.78095	0.00304393	0.00543132	0.216138	Large
C.Vaginal (n=19)	VS.Vaginal (n=10)		0.0258085	0.872369	0.891973	-0.0360812	Small		4.07579	0.0435019	0.0582158	0.113918	Small		11.8421	0.000579063	0.00142418	0.401559	Large		0.0336842	0.85438	0.87358	-0.0357895	Small
C.Vaginal (n=19)	M.Oral (n=23)		5.23372	0.0221532	0.0283935	0.105843	Moderate		1.50216	0.22034	0.263828	0.0125539	Small		14.6574	0.000128928	0.000419017	0.341435	Large		22.2121	2.44134e-06	1.05792e-05	0.530302	Large
C.Vaginal (n=19)	M.Rectal (n=23)		28.0376	1.18984e-07	6.01528e-07	0.675939	Large		30.2099	3.87717e-08	3.52823e-07	0.730249	Large		30.4884	3.35874e-08	3.39606e-07	0.737209	Large		2.26082	0.132684	0.163166	0.0315204	Small
C.Vaginal (n=19)	M.Vaginal (n=24)		8.47142	0.0036077	0.00529518	0.18223	Large		12.924	0.000324388	0.000702842	0.29083	Large		14.0006	0.000182752	0.000536467	0.317088	Large		5.39773	0.020163	0.0291243	0.107262	Moderate
C.Vaginal (n=19)	TM.Oral (n=47)		14.5789	0.000134408	0.000260236	0.212171	Large		0.0144908	0.904184	0.924503	-0.0153986	Small		5.23118	0.0221854	0.0363574	0.0661123	Moderate		34.1274	5.16199e-09	4.64875e-08	0.517615	Large
C.Vaginal (n=19)	TM.Rectal (n=46)		0.114927	0.734603	0.768378	-0.0140488	Small		1.46786	0.225684	0.266717	0.00742634	Small		5.19326	0.0226746	0.0363574	0.0665597	Moderate		6.96672	0.00830398	0.0139937	0.0947098	Moderate
C.Vaginal (n=19)	TM.Vaginal (n=16)		18.9741	1.32506e-05	3.76813e-05	0.544669	Large		5.68421	0.0171182	0.02434	0.141946	Large		0.355263	0.551149	0.590053	-0.0195375	Small		5.68421	0.0171182	0.025537	0.141946	Large
VS.Oral (n=18)	VS.Penile (n=9)		9.38006	0.00219359	0.00338333	0.335202	Large		2.38095	0.122823	0.157421	0.0552381	Large		0.12963	0.718816	0.743321	-0.0348148	Small		5.59788	0.0179822	0.0263932	0.183915	Large
VS.Oral (n=18)	VS.Rectal (n=19)		12.6519	0.000375187	0.00068284	0.332911	Large		15.8458	6.87189e-05	0.000195419	0.424166	Large		14.8929	0.000113791	0.000383518	0.39694	Large		6.67128	0.00979786	0.0159215	0.162037	Large
VS.Oral (n=18)	VS.Vaginal (n=10)		11.5949	0.000661346	0.00118005	0.407494	Large		14.3471	0.000152012	0.000381925	0.513351	Large		17.0023	3.73346e-05	0.000161783	0.615473	Large		9.71264	0.00183005	0.00346946	0.335102	Large
VS.Oral (n=18)	M.Oral (n=23)		9.61525	0.00192968	0.00302761	0.220904	Large		23.6197	1.17377e-06	5.62176e-06	0.579993	Large		25.7067	3.97446e-07	2.5834e-06	0.633505	Large		0.365079	0.545699	0.591174	-0.01628	Small
VS.Oral (n=18)	M.Rectal (n=23)		29.5817	5.36077e-08	3.2522e-07	0.732865	Large		29.5714	5.38935e-08	4.43644e-07	0.732601	Large		29.5714	5.38935e-08	4.45846e-07	0.732601	Large		29.2864	6.24322e-08	3.55083e-07	0.725292	Large
VS.Oral (n=18)	M.Vaginal (n=24)		29.3153	6.15092e-08	3.49834e-07	0.707882	Large		26.6208	2.47564e-07	1.3252e-06	0.64052	Large		22.1092	2.57576e-06	1.37879e-05	0.527729	Large		28.4884	9.42629e-08	5.04584e-07	0.687209	Large
VS.Oral (n=18)	TM.Oral (n=47)		5.00216	0.0253156	0.0319962	0.0635264	Moderate		22.8403	1.76034e-06	8.00954e-06	0.346672	Large		25.8777	3.63745e-07	2.54621e-06	0.394884	Large		0.0483559	0.825949	0.854107	-0.0151055	Small
VS.Oral (n=18)	TM.Rectal (n=46)		15.7223	7.33547e-05	0.000155239	0.237456	Large		14.6123	0.000132052	0.000353434	0.219553	Large		14.9567	0.000110004	0.000383518	0.225109	Large		10.5962	0.0011332	0.00239816	0.154778	Large
VS.Oral (n=18)	TM.Vaginal (n=16)		8.10887	0.00440491	0.00616687	0.21542	Large		0.00119048	0.972476	0.983281	-0.030267	Small		5.18571	0.0227733	0.0363574	0.12684	Large		0.629762	0.427443	0.474357	-0.0112193	Small
VS.Penile (n=9)	VS.Rectal (n=19)		14.7304	0.000124031	0.000245366	0.528092	Large		13.4307	0.000247536	0.000592782	0.478105	Large		11.0254	0.000898715	0.00204458	0.385593	Large		8.0006	0.00467617	0.0080289	0.269254	Large
VS.Penile (n=9)	VS.Vaginal (n=10)		10.6667	0.00109084	0.00180484	0.568627	Large		11.2067	0.00081504	0.00154518	0.600392	Large		11.76	0.000605172	0.00144923	0.632941	Large		9.12667	0.0025191	0.00458477	0.478039	Large
VS.Penile (n=9)	M.Oral (n=23)		17.7528	2.51541e-05	6.54007e-05	0.558428	Large		17.7431	2.52835e-05	7.42193e-05	0.558103	Large		16.6996	4.37901e-05	0.000181132	0.52332	Large		6.21915	0.0126376	0.0198279	0.173972	Large
VS.Penile (n=9)	M.Rectal (n=23)		18.8251	1.43271e-05	3.95079e-05	0.594169	Large		18.8182	1.4379e-05	4.84625e-05	0.593939	Large		18.8182	1.4379e-05	6.54244e-05	0.593939	Large		18.4563	1.73845e-05	6.08457e-05	0.581877	Large
VS.Penile (n=9)	M.Vaginal (n=24)		19.062	1.26539e-05	3.76813e-05	0.582645	Large		18.0147	2.19205e-05	6.8785e-05	0.548861	Large		13.8301	0.000200108	0.000551814	0.413873	Large		18.0147	2.19205e-05	7.38802e-05	0.548861	Large
VS.Penile (n=9)	TM.Oral (n=47)		18.7423	1.4963e-05	4.00479e-05	0.32856	Large		18.4428	1.75079e-05	5.69005e-05	0.323015	Large		15.155	9.9034e-05	0.000383518	0.26213	Large		6.29899	0.0120807	0.0192867	0.0981295	Moderate
VS.Penile (n=9)	TM.Rectal (n=46)		16.6838	4.41572e-05	0.000103033	0.29592	Large		13.0854	0.000297606	0.000660539	0.228026	Large		9.01863	0.00267241	0.00565557	0.151295	Large		12.1165	0.000499787	0.00119686	0.209745	Large
VS.Penile (n=9)	TM.Vaginal (n=16)		0.180497	0.670947	0.726859	-0.0356306	Small		2.00321	0.156967	0.195671	0.0436176	Small		4.15385	0.0415401	0.0590648	0.137124	Moderate		3.49038	0.0617262	0.0830406	0.108278	Moderate
VS.Rectal (n=19)	VS.Vaginal (n=10)		4.45583	0.0347822	0.0433587	0.127994	Moderate		7.57895	0.00590539	0.00895651	0.243665	Large		6.60211	0.0101858	0.0181747	0.207485	Large		9.17053	0.00245944	0.00456753	0.302612	Large
VS.Rectal (n=19)	M.Oral (n=23)		1.23724	0.266004	0.302579	0.00593097	Small		0.295195	0.586911	0.651328	-0.0176201	Small		2.73977	0.0978789	0.12545	0.0434942	Small		6.70933	0.00959098	0.0158687	0.142733	Large
VS.Rectal (n=19)	M.Rectal (n=23)		30.4958	3.34593e-08	2.34215e-07	0.737395	Large		30.4884	3.35874e-08	3.39606e-07	0.737209	Large		30.4884	3.35874e-08	3.39606e-07	0.737209	Large		29.3823	5.94175e-08	3.55083e-07	0.709558	Large
VS.Rectal (n=19)	M.Vaginal (n=24)		20.3682	6.38816e-06	2.23015e-05	0.472396	Large		11.7225	0.000617493	0.00122156	0.261524	Large		5.51196	0.0188869	0.0318278	0.110048	Large		27.9043	1.27466e-07	6.4441e-07	0.656203	Large
VS.Rectal (n=19)	TM.Oral (n=47)		8.47451	0.00360158	0.00529518	0.116789	Moderate		7.74426	0.00538834	0.00831084	0.105379	Moderate		3.84729	0.0498265	0.0676749	0.0444889	Small		15.0027	0.000107357	0.00032565	0.218792	Large
VS.Rectal (n=19)	TM.Rectal (n=46)		3.48986	0.0617459	0.0739326	0.0395216	Small		1.64781	0.199258	0.241801	0.0102826	Small		0.584356	0.44461	0.487464	-0.00659752	Small		2.89661	0.0887661	0.110654	0.0301049	Small
VS.Rectal (n=19)	TM.Vaginal (n=16)		14.1332	0.000170312	0.000316294	0.397976	Large		9.08004	0.00258414	0.00427557	0.24485	Large		1.12281	0.289315	0.337534	0.00372142	Small		0.109649	0.740544	0.783599	-0.0269803	Small
VS.Vaginal (n=10)	M.Oral (n=23)		6.48663	0.0108689	0.0141296	0.176988	Large		6.09054	0.0135908	0.0196311	0.164211	Large		2.83734	0.0920965	0.119726	0.059269	Small		11.8834	0.000566372	0.0012908	0.351077	Large
VS.Vaginal (n=10)	M.Rectal (n=23)		20.3009	6.61694e-06	2.23015e-05	0.62261	Large		20.2941	6.64044e-06	2.51783e-05	0.622391	Large		18.9069	1.37255e-05	6.54244e-05	0.577642	Large		1.57136	0.21001	0.245012	0.0184308	Small
VS.Vaginal (n=10)	M.Vaginal (n=24)		7.40911	0.00648944	0.00894756	0.200285	Large		2.52	0.112411	0.146134	0.0475	Small		0.412857	0.520523	0.5639	-0.0183482	Small		3.71571	0.0539026	0.0743202	0.0848661	Moderate
VS.Vaginal (n=10)	TM.Oral (n=47)		14.1913	0.000165128	0.000313055	0.239843	Large		13.1749	0.000283723	0.000645469	0.221362	Large		11.2693	0.000788012	0.00183869	0.186714	Large		15.3935	8.7286e-05	0.000273898	0.261701	Large
VS.Vaginal (n=10)	TM.Rectal (n=46)		0.132329	0.71603	0.757659	-0.016068	Small		1.6476	0.199286	0.241801	0.0119925	Small		3.70709	0.0541817	0.0725078	0.0501314	Small		4.85538	0.0275601	0.039187	0.0713959	Moderate
VS.Vaginal (n=10)	TM.Vaginal (n=16)		11.3973	0.000735525	0.00128717	0.433219	Large		11.3778	0.00074328	0.00143912	0.432407	Large		5.13611	0.0234331	0.0367657	0.172338	Large		3.21111	0.0731398	0.0950817	0.0921296	Moderate
M.Oral (n=23)	M.Rectal (n=23)		33.7764	6.18252e-09	5.62609e-08	0.744918	Large		33.766	6.21571e-09	7.07037e-08	0.744681	Large		33.5111	7.08577e-09	1.28961e-07	0.738889	Large		33.766	6.21571e-09	4.71358e-08	0.744681	Large
M.Oral (n=23)	M.Vaginal (n=24)		25.6629	4.06571e-07	1.76181e-06	0.548064	Large		12.1812	0.000482746	0.000998407	0.24847	Large		2.97147	0.084745	0.111765	0.0438104	Small		34.5	4.26251e-09	4.41427e-08	0.744444	Large
M.Oral (n=23)	TM.Oral (n=47)		3.63942	0.0564266	0.0684643	0.038815	Small		14.307	0.000155288	0.000381925	0.195691	Large		13.9311	0.000189633	0.000539269	0.190163	Large		2.99914	0.0833087	0.105293	0.0293991	Small
M.Oral (n=23)	TM.Rectal (n=46)		7.18251	0.00736176	0.00999881	0.0922763	Moderate		0.602917	0.437467	0.497619	-0.00592662	Small		0.6431	0.42259	0.468972	-0.00532686	Small		16.1797	5.76068e-05	0.000187222	0.226563	Large
M.Oral (n=23)	TM.Vaginal (n=16)		16.3374	5.30083e-05	0.000117653	0.414523	Large		14.4204	0.000146211	0.00038015	0.362713	Large		4.7087	0.0300104	0.0462872	0.100235	Moderate		0.159783	0.689357	0.738017	-0.0227086	Small
M.Rectal (n=23)	M.Vaginal (n=24)		10.4656	0.00121619	0.00197631	0.210346	Large		12.1812	0.000482746	0.000998407	0.24847	Large		13.712	0.000213094	0.000570339	0.282488	Large		1.22464	0.268452	0.30923	0.00499195	Small
M.Rectal (n=23)	TM.Oral (n=47)		45.6904	1.38497e-11	5.9447e-10	0.657212	Large		45.6761	1.39518e-11	5.97473e-10	0.657001	Large		45.5072	1.52079e-11	1.38392e-09	0.654518	Large		45.6761	1.39518e-11	4.23204e-10	0.657001	Large
M.Rectal (n=23)	TM.Rectal (n=46)		45.0105	1.95979e-11	5.9447e-10	0.656873	Large		45.0006	1.96969e-11	5.97473e-10	0.656726	Large		43.6448	3.93727e-11	1.79146e-09	0.636489	Large		36.4044	1.60338e-09	2.4318e-08	0.528424	Large
M.Rectal (n=23)	TM.Vaginal (n=16)		27.6112	1.48319e-07	7.1037e-07	0.719221	Large		27.6	1.49179e-07	9.05018e-07	0.718919	Large		26.1204	3.2078e-07	2.43258e-06	0.678929	Large		12.3334	0.00044492	0.0011123	0.306309	Large
M.Vaginal (n=24)	TM.Oral (n=47)		42.859	5.88304e-11	1.07071e-09	0.606652	Large		29.259	6.3321e-08	4.43644e-07	0.409551	Large		12.7713	0.000351983	0.000889734	0.170598	Large		46.8335	7.72818e-12	3.51632e-10	0.664253	Large
M.Vaginal (n=24)	TM.Rectal (n=46)		15.8281	6.93634e-05	0.000150287	0.218061	Large		11.7466	0.000609534	0.00122156	0.158039	Large		7.61314	0.00579446	0.0109853	0.097252	Moderate		33.9622	5.61936e-09	4.64875e-08	0.484738	Large
M.Vaginal (n=24)	TM.Vaginal (n=16)		26.2372	3.01954e-07	1.37389e-06	0.664136	Large		20.7508	5.23108e-06	2.16376e-05	0.519757	Large		8.72637	0.0031364	0.00620462	0.203326	Large		12.8811	0.000331918	0.000862986	0.31266	Large
TM.Oral (n=47)	TM.Rectal (n=46)		19.4949	1.0087e-05	3.16524e-05	0.20324	Large		6.12223	0.0133493	0.0196023	0.0562882	Large		2.22229	0.136031	0.169573	0.0134318	Small		31.6388	1.85683e-08	1.29978e-07	0.33669	Large
TM.Oral (n=47)	TM.Vaginal (n=16)		17.4549	2.94211e-05	7.23601e-05	0.269752	Large		10.7872	0.00102202	0.00189805	0.160446	Large		0.989611	0.319837	0.36842	-0.000170311	Small		0.897606	0.343424	0.390645	-0.00167858	Small
TM.Rectal (n=46)	TM.Vaginal (n=16)		22.1503	2.52123e-06	9.97529e-06	0.352504	Large		10.6649	0.0010919	0.00198727	0.161081	Large		1.12733	0.288346	0.337534	0.00212215	Small		0.699793	0.402853	0.452588	-0.00500345	Small
OVERALL			208.83	2.092e-37					1.80229e-29						150.948	1.328e-25					193.354	3.154e-34

## Sheet: Supplementary TABLE 6
RECTAL, VAGINAL/PENILE SAMPLES FROM CHIMAPANZEE, SIFAKA, MANGABEY AND TITI MONKEY
BETA DIVERSITY: ADONIS MANOVA TESTS
			VRP-CMLT Unweighted UniFrac						RVP-CLMT Weighted UniFrac
	Df		SumsOfSqs	MeanSqs	F.Model	R2	Pr(>F)		SumsOfSqs	MeanSqs	F.Model	R2	Pr(>F)
Body Site	2		4.91405	2.45702	11.5321	0.07524	0.001		5.3018	2.6509	23.4743	0.132059	0.001
Host Species	3		12.4226	4.14086	19.4353	0.190204	0.001		7.29226	2.43075	21.5248	0.181638	0.001
Body Site:Host Species	4		4.9372	1.2343	5.79323	0.075594	0.001		4.7417	1.18542	10.4972	0.118108	0.001
Residuals	202		43.0379	0.213059	NaN	0.658961	NaN		22.8115	0.112928	NaN	0.568195	NaN
Total	211		65.3118	NaN	NaN	1	NaN		40.1472	NaN	NaN	1	NaN

## Sheet: Supplementary TABLE 7
ORAL, RECTAL, AND VAGINAL/PENILE SAMPLES FROM CHIMAPANZEE, SIFAKA, MANGABEY AND TITI MONKEY
ALPHA DIVERSITY: KRUSKAL-WALLIS TEST
				OBSERVED OTUS						SHANNON INDEX						EVENNESS						FAITH'S PD
	Group 1	Group 2		H	p-value	q-value	Effect Size	Effect Size		H	p-value	q-value	Effect Size	Effect Size		H	p-value	q-value	Effect Size	Effect Size		H	p-value	q-value	Effect Size	Effect Size
CHIMPANZEE	Oral (n=32)	Penile (n=13)		1.69755	0.192608	0.23113	0.0162222	Small		0.331731	0.564642	0.824445	-0.0155411	Small		0.0401338	0.841219	0.841219	-0.0223225	Small		9.0301	0.0026557	0.0053114	0.186747	Large
	Oral (n=32)	Rectal (n=32)		44.4606	2.59526e-11	1.55715e-10	0.700978	Large		40.849	1.64454e-10	9.86725e-10	0.642726	Large		28.1295	1.13463e-07	6.80776e-07	0.437573	Large		43.2873	4.72651e-11	2.83591e-10	0.682053	Large
	Oral (n=32)	Vaginal (n=19)		3.35724	0.0669102	0.100365	0.0481069	Small		0.013664	0.906945	0.906945	-0.0201293	Small		0.768598	0.380651	0.570977	-0.00472249	Small		20.7829	5.14404e-06	1.54321e-05	0.403733	Large
	Penile (n=13)	Rectal (n=32)		8.2251	0.00413148	0.00826297	0.168026	Large		12.291	0.000455155	0.00091031	0.262581	Large		12.4672	0.000414164	0.000828329	0.266679	Large		6.52425	0.0106414	0.015962	0.128471	Moderate
	Penile (n=13)	Vaginal (n=19)		0.00331369	0.954095	0.954095	-0.0332229	Small		0.162311	0.687037	0.824445	-0.027923	Small		0.162311	0.687037	0.824445	-0.027923	Small		4.53478	0.0332127	0.0398552	0.117826	Moderate
	Rectal (n=32)	Vaginal (n=19)		9.35903	0.00221889	0.00665668	0.170592	Large		19.5581	9.75875e-06	2.92763e-05	0.378736	Large		22.4123	2.19958e-06	6.59875e-06	0.436986	Large		0.256579	0.61248	0.61248	-0.0151719	Small
	OVERALL			41.05	6.382e-09					43.648	1.793e-09					37.093	4.398e-08					48.4778	1.685e-10
SIFAKA (LEMUR)	Oral (n=18)	Penile (n=9)		8.31406	0.00393393	0.00472072	0.292562	Large		1.78836	0.181126	0.181126	0.0315344	Small		0.042328	0.836996	0.836996	-0.0383069	Small		4.89153	0.0269887	0.0269887	0.155661	Large
	Oral (n=18)	Rectal (n=19)		13.4249	0.000248301	0.000744904	0.354998	Large		15.6048	7.80561e-05	0.000375612	0.41728	Large		13.7433	0.000209566	0.000628699	0.364094	Large		7.98615	0.00471366	0.00565639	0.199604	Large
	Oral (n=18)	Vaginal (n=10)		11.9303	0.000552282	0.00110456	0.420396	Large		14.7126	0.000125204	0.000375612	0.527409	Large		17.4	3.02826e-05	0.000181696	0.630769	Large		10.3195	0.00131629	0.00290172	0.358444	Large
	Penile (n=9)	Rectal (n=19)		13.6228	0.000223455	0.000744904	0.485492	Large		12.7193	0.000361902	0.000723803	0.450742	Large		10.3817	0.00127268	0.00190903	0.360836	Large		8.0006	0.00467617	0.00565639	0.269254	Large
	Penile (n=9)	Vaginal (n=10)		10.6854	0.00107984	0.00161975	0.56973	Large		11.76	0.000605172	0.000907758	0.632941	Large		12.9067	0.000327414	0.000654828	0.700392	Large		10.14	0.00145086	0.00290172	0.537647	Large
	Rectal (n=19)	Vaginal (n=10)		6.37627	0.0115656	0.0115656	0.199121	Large		8.09263	0.00444456	0.00533347	0.26269	Large		7.08211	0.00778575	0.0093429	0.225263	Large		11.5284	0.000685402	0.00290172	0.389942	Large
	OVERALL			30.519	1.073e-06					31.95	5.361e-07					30.905	8.899e-07					24.326	2.135e-05
MANGABEY	Oral (n=23)	Rectal (n=23)		33.7785	6.1759e-09	1.85277e-08	0.744965	Large		33.766	6.21571e-09	1.86471e-08	0.744681	Large		33.2572	8.07382e-09	2.42215e-08	0.733119	Large		33.766	6.21571e-09	9.32356e-09	0.744681	Large
	Oral (n=23)	Vaginal (n=23)		26.3246	2.88585e-07	4.32878e-07	0.57556	Large		11.6705	0.000634998	0.000634998	0.242511	Large		2.19905	0.138096	0.138096	0.0272512	Small		33.766	6.21571e-09	9.32356e-09	0.744681	Large
	Rectal (n=23)	Vaginal (n=23)		9.2605	0.00234149	0.00234149	0.187739	Large		12.9022	0.000328199	0.000492298	0.270504	Large		17.885	2.34662e-05	3.51993e-05	0.38375	Large		2.60737	0.106368	0.106368	0.0365311	Small
	OVERALL			45.315	1.445e-10					38.849	3.664e-09					35.814	1.671e-08					46.51	7.952e-11
TITI MONKEY	Oral (n=48)	Rectal (n=47)		17.3196	3.15915e-05	3.15915e-05	0.175479	Large		4.95351	0.0260377	0.0260377	0.0425109	Small		1.6583	0.197833	0.282938	0.0070785	Small		30.0958	4.11221e-08	1.23366e-07	0.312858	Large
	Oral (n=48)	Vaginal (n=16)		18.7319	1.50442e-05	2.25663e-05	0.285999	Large		10.8038	0.00101289	0.00202284	0.158127	Large		1.17788	0.277787	0.282938	0.00286911	Small		0.277885	0.598091	0.598091	-0.011647	Small
	Rectal (n=47)	Vaginal (n=16)		21.7778	3.06129e-06	9.18388e-06	0.340619	Large		10.2749	0.00134856	0.00202284	0.152047	Large		1.15293	0.282938	0.282938	0.00250698	Small		1.51695	0.218081	0.327121	0.00847467	Small
	OVERALL			36.493	1.189e-08					15.718	0.0003863					2.555	0.279					25.712	2.61e-06
BETA DIVERSITY: PERMAMNOVA PAIRWISE COMPARISIONS
						UNWEIGHTED UNIFRAC				WEIGHTED UNIFRAC
CHIMPANZEE	Group 1	Group 2	Sample size	Permutations		pseudo-F	p-value	q-value		pseudo-F	p-value	q-value
	Oral	Penile	45	999		12.2816	0.001	0.001		23.0665	0.001	0.0012
	Oral	Rectal	64	999		37.0404	0.001	0.001		109.672	0.001	0.0012
	Oral	Vaginal	51	999		11.7722	0.001	0.001		23.3934	0.001	0.0012
	Penile	Rectal	45	999		11.6847	0.001	0.001		32.7514	0.001	0.0012
	Penile	Vaginal	32	999		3.0935	0.001	0.001		5.47914	0.002	0.002
	Rectal	Vaginal	51	999		10.7311	0.001	0.001		23.5277	0.001	0.0012
	OVERALL					15.1906	0.001			33.7607	0.001
SIFAKA (LEMUR)	Oral	Penile	27	999		8.39722	0.001	0.001		46.5016	0.001	0.001
	Oral	Rectal	37	999		19.0377	0.001	0.001		47.6429	0.001	0.001
	Oral	Vaginal	28	999		13.4834	0.001	0.001		53.8595	0.001	0.001
	Penile	Rectal	28	999		7.89771	0.001	0.001		15.4696	0.001	0.001
	Penile	Vaginal	19	999		7.30252	0.001	0.001		21.1767	0.001	0.001
	Rectal	Vaginal	29	999		6.54715	0.001	0.001		9.22136	0.001	0.001
	OVERALL					10.8653	0.001			30.6054	0.001
MANGABEY	Oral	Rectal	46	999		35.1505	0.001	0.001		61.6885	0.001	0.001
	Oral	Vaginal	46	999		23.3036	0.001	0.001		15.292	0.001	0.001
	Rectal	Vaginal	46	999		6.41569	0.001	0.001		7.04964	0.001	0.001
	OVERALL					19.243	0.001			16.8156	0.001
TITI MONKEY	Oral	Rectal	95	999		44.3931	0.001	0.001		96.6388	0.001	0.001
	Oral	Vaginal	64	999		19.537	0.001	0.001		43.8264	0.001	0.001
	Rectal	Vaginal	63	999		7.55888	0.001	0.001		20.7941	0.001	0.001
	OVERALL					24.4553	0.001			50.9695	0.001
